# Supplementary material for: {2,2′-[Cyclo­hexane-1,2-diylbis(nitrilo­methyl­idyne)]diphenolato}nickel(II)
Source: Acta Crystallogr Sect E Struct Rep Online. 2009 Feb 25;65(Pt 3):m317. doi: 10.1107/S1600536809006084 (PMC2968678; doi:10.1107/S1600536809006084)
Supplement: Supplementary file 1 [file e-65-0m317-sup1.cif]

##############################################################################
###                                                                        ###
###        Electronic paper (Acta Crystallographica Section E)             ###
###                                                                        ###
##############################################################################
#                                                                            #
# This CIF contains the data in a paper accepted for publication in Acta     #
# Crystallographica Section E. It conforms to the requirements of Notes      #
# for Authors for Section E, and has been peer reviewed under the auspices   #
# of the IUCr Commission on Journals.                                        #
#                                                                            #
# Full details of the Crystallographic Information File format               #
# are given in the paper "The Crystallographic Information File (CIF):       #
# a New Standard Archive File for Crystallography" by S. R. Hall, F. H.      #
# Allen and I. D. Brown [Acta Cryst. (1991), A47, 655-685].                  #
#                                                                            #
# The current version of the core CIF dictionary is obtainable from          #
# ftp://ftp.iucr.org/pub/cif_core.dic. The current version number is 2.4.    #
#                                                                            #
# Software is freely available for graphical display of the structure(s) in  #
# this CIF.  For information consult the CIF home page http://www.iucr.org/  #
# cif/home.html                                                              #
#                                                                            #
# This file may be used for bona fide research purposes within the           #
# scientific community so long as proper attribution is given to the journal # 
# article from which it was obtained.                                        #
#                                                                            #
##############################################################################
                                             
data_global
_audit_creation_method     'form.cif (version 2.0)'
_journal_data_validation_number     ?
_journal_date_recd_electronic     2009-02-11
_journal_date_accepted     2009-02-19
_journal_name_full     'Acta Crystallographica, Section E'
_journal_year     2009
_journal_volume     65
_journal_issue      3
_journal_page_first     m317
_journal_page_last     m317
_journal_paper_category     QM
_journal_coeditor_code     BQ2125
_publ_contact_author_name     'Chunbao Tang'
_publ_contact_author_address
;
Department of Chemistry
Jiaying University
Meizhou 514015
People's Republic of China
;
_publ_contact_author_email     chunbao_tang@126.com
_publ_contact_author_fax     ?
_publ_contact_author_phone     ?
_publ_section_title
;
{2,2'-[Cyclohexane-1,2-diylbis(nitrilomethylidyne)]diphenolato}nickel(II)
;
loop_
    _publ_author_name
    _publ_author_address
    'Chunbao Tang'
;
Department of Chemistry
Jiaying University
Meizhou 514015
People's Republic of China
;
data_I
_audit_creation_method     SHELXL-97
_chemical_name_systematic
;
{2,2'-[Cyclohexane-1,2-diylbis(nitrilomethylidyne)]diphenolato}nickel(II)
;
_chemical_name_common     ?
_chemical_formula_moiety     'C20 H20 N2 Ni O2'
_chemical_formula_sum     'C20 H20 N2 Ni O2'
_chemical_formula_iupac     '[Ni (C20 H20 N2 O2)]'
_chemical_formula_weight     379.09
_chemical_melting_point     ?
_symmetry_cell_setting     monoclinic
_symmetry_space_group_name_H-M     'P 21/c'
loop_
    _symmetry_equiv_pos_as_xyz
    'x, y, z'
    '-x, y+1/2, -z+1/2'
    '-x, -y, -z'
    'x, -y-1/2, z-1/2'
_cell_length_a     7.6193(8)
_cell_length_b     19.118(2)
_cell_length_c     11.5459(12)
_cell_angle_alpha     90.00
_cell_angle_beta     90.9070(10)
_cell_angle_gamma     90.00
_cell_volume     1681.6(3)
_cell_formula_units_Z     4
_cell_measurement_reflns_used     3779
_cell_measurement_theta_min     2.6
_cell_measurement_theta_max     28.6
_cell_measurement_temperature     298(2)
_exptl_crystal_description     block
_exptl_crystal_colour     red
_exptl_crystal_size_max     0.30
_exptl_crystal_size_mid     0.30
_exptl_crystal_size_min     0.28
_exptl_crystal_density_diffrn     1.497
_exptl_crystal_density_meas     ?
_exptl_crystal_density_method     'not measured'
_exptl_crystal_F_000     792
_exptl_absorpt_coefficient_mu     1.170
_exptl_absorpt_correction_type     multi-scan
_exptl_absorpt_process_details     '(SADABS; Sheldrick, 1996)'
_exptl_absorpt_correction_T_min     0.7205
_exptl_absorpt_correction_T_max     0.7354
_exptl_special_details
;
;
_diffrn_ambient_temperature     298(2)
_diffrn_radiation_type     MoK\a
_diffrn_radiation_wavelength     0.71073
_diffrn_radiation_source     'fine-focus sealed tube'
_diffrn_radiation_monochromator     graphite
_diffrn_measurement_device_type     'Bruker SMART CCD area-detector'
_diffrn_measurement_method     \w
_diffrn_detector_area_resol_mean     ?
_diffrn_reflns_number     9694
_diffrn_reflns_av_R_equivalents     0.0220
_diffrn_reflns_av_sigmaI/netI     0.0267
_diffrn_reflns_theta_min     2.13
_diffrn_reflns_theta_max     27.00
_diffrn_reflns_theta_full     27.00
_diffrn_measured_fraction_theta_max     0.992
_diffrn_measured_fraction_theta_full     0.992
_diffrn_reflns_limit_h_min     -9
_diffrn_reflns_limit_h_max     9
_diffrn_reflns_limit_k_min     -24
_diffrn_reflns_limit_k_max     24
_diffrn_reflns_limit_l_min     -14
_diffrn_reflns_limit_l_max     9
_diffrn_standards_number     ?
_diffrn_standards_interval_count     ?
_diffrn_standards_interval_time     ?
_diffrn_standards_decay_%     ?
_refine_special_details
;
Refinement of <i>F</i>^2^ against ALL reflections. The weighted <i>R</i>-factor
<i>wR</i> and goodness of fit <i>S</i> are based on <i>F</i>^2^, conventional
<i>R</i>-factors <i>R</i> are based on <i>F</i>, with <i>F</i> set to zero for
negative <i>F</i>^2^. The threshold expression of <i>F</i>^2^ >
\s(<i>F</i>^2^) is used only for calculating <i>R</i>-factors(gt) <i>etc</i>.
and is not relevant to the choice of reflections for refinement.
<i>R</i>-factors based on <i>F</i>^2^ are statistically about twice as large
as those based on <i>F</i>, and <i>R</i>- factors based on ALL data will be
even larger.
;
_reflns_number_total     3650
_reflns_number_gt     3023
_reflns_threshold_expression     I>2\s(I)
_refine_ls_structure_factor_coef     Fsqd
_refine_ls_matrix_type     full
_refine_ls_R_factor_all     0.0366
_refine_ls_R_factor_gt     0.0274
_refine_ls_wR_factor_gt     0.0654
_refine_ls_wR_factor_ref     0.0693
_refine_ls_goodness_of_fit_ref     1.048
_refine_ls_restrained_S_all     1.048
_refine_ls_number_reflns     3650
_refine_ls_number_parameters     226
_refine_ls_number_restraints     0
_refine_ls_hydrogen_treatment     constr
_refine_ls_weighting_scheme     calc
_refine_ls_weighting_details
          'calc w=1/[\s^2^(Fo^2^)+(0.033P)^2^+0.2023P] where P=(Fo^2^+2Fc^2^)/3'
_atom_sites_solution_hydrogens     geom
_atom_sites_solution_primary     direct
_atom_sites_solution_secondary     difmap
_refine_ls_shift/su_max     0.001
_refine_ls_shift/su_mean     0.000
_refine_diff_density_max     0.285
_refine_diff_density_min     -0.222
_refine_ls_extinction_method     none
_refine_ls_extinction_coef     ?
loop_
    _atom_type_symbol
    _atom_type_description
    _atom_type_scat_dispersion_real
    _atom_type_scat_dispersion_imag
    _atom_type_scat_source
    'C' 'C' 0.0033 0.0016
                         'International Tables Vol C Tables 4.2.6.8 and 6.1.1.4'
    'H' 'H' 0.0000 0.0000
                         'International Tables Vol C Tables 4.2.6.8 and 6.1.1.4'
    'N' 'N' 0.0061 0.0033
                         'International Tables Vol C Tables 4.2.6.8 and 6.1.1.4'
    'O' 'O' 0.0106 0.0060
                         'International Tables Vol C Tables 4.2.6.8 and 6.1.1.4'
    'Ni' 'Ni' 0.3393 1.1124
                         'International Tables Vol C Tables 4.2.6.8 and 6.1.1.4'
_computing_data_collection     'SMART (Bruker, 2002)'
_computing_cell_refinement     'SAINT (Bruker, 2002)'
_computing_data_reduction     'SAINT (Bruker, 2002)'
_computing_structure_solution     'SHELXS97 (Sheldrick, 2008)'
_computing_structure_refinement     'SHELXL97 (Sheldrick, 2008)'
_computing_molecular_graphics     'SHELXTL (Sheldrick, 2008)'
_computing_publication_material     'SHELXTL (Sheldrick, 2008)'
loop_
    _atom_site_type_symbol
    _atom_site_label
    _atom_site_fract_x
    _atom_site_fract_y
    _atom_site_fract_z
    _atom_site_U_iso_or_equiv
    _atom_site_adp_type
    _atom_site_calc_flag
    _atom_site_refinement_flags
    _atom_site_occupancy
    _atom_site_disorder_assembly
    _atom_site_disorder_group
    Ni Ni1 0.80232(3) 0.468244(10) 0.481224(17) 0.03293(8) Uani d . 1 . .
    O O1 0.86946(19) 0.37326(6) 0.49143(10) 0.0477(3) Uani d . 1 . .
    O O2 0.89546(18) 0.48282(6) 0.63411(11) 0.0484(3) Uani d . 1 . .
    N N1 0.6899(2) 0.45709(7) 0.33007(12) 0.0378(3) Uani d . 1 . .
    N N2 0.7259(2) 0.56527(7) 0.46659(12) 0.0386(3) Uani d . 1 . .
    C C1 0.8626(2) 0.32645(9) 0.40841(15) 0.0395(4) Uani d . 1 . .
    C C2 0.9388(3) 0.26009(9) 0.42918(17) 0.0472(5) Uani d . 1 . .
    H H2 0.9899 0.2508 0.5012 0.057 Uiso calc R 1 . .
    C C3 0.9392(3) 0.20924(9) 0.34579(18) 0.0500(5) Uani d . 1 . .
    H H3 0.9903 0.1661 0.3625 0.060 Uiso calc R 1 . .
    C C4 0.8651(3) 0.22058(10) 0.23682(18) 0.0526(5) Uani d . 1 . .
    H H4 0.8671 0.1859 0.1804 0.063 Uiso calc R 1 . .
    C C5 0.7887(3) 0.28423(9) 0.21422(17) 0.0488(5) Uani d . 1 . .
    H H5 0.7383 0.2923 0.1415 0.059 Uiso calc R 1 . .
    C C6 0.7842(2) 0.33781(9) 0.29806(15) 0.0386(4) Uani d . 1 . .
    C C7 0.6995(2) 0.40218(9) 0.26570(15) 0.0412(4) Uani d . 1 . .
    H H7 0.6473 0.4044 0.1924 0.049 Uiso calc R 1 . .
    C C8 0.5917(3) 0.52030(8) 0.29253(16) 0.0401(4) Uani d . 1 . .
    H H8 0.4767 0.5185 0.3292 0.048 Uiso calc R 1 . .
    C C9 0.5592(3) 0.52841(9) 0.16326(16) 0.0482(5) Uani d . 1 . .
    H H9A 0.4894 0.4895 0.1346 0.058 Uiso calc R 1 . .
    H H9B 0.6703 0.5281 0.1233 0.058 Uiso calc R 1 . .
    C C10 0.4630(3) 0.59708(10) 0.13887(18) 0.0565(5) Uani d . 1 . .
    H H10A 0.4499 0.6032 0.0558 0.068 Uiso calc R 1 . .
    H H10B 0.3464 0.5947 0.1712 0.068 Uiso calc R 1 . .
    C C11 0.5588(3) 0.65940(10) 0.18949(17) 0.0555(5) Uani d . 1 . .
    H H11A 0.4900 0.7013 0.1755 0.067 Uiso calc R 1 . .
    H H11B 0.6703 0.6649 0.1512 0.067 Uiso calc R 1 . .
    C C12 0.5911(3) 0.65080(9) 0.31981(16) 0.0488(5) Uani d . 1 . .
    H H12A 0.6590 0.6901 0.3490 0.059 Uiso calc R 1 . .
    H H12B 0.4797 0.6502 0.3594 0.059 Uiso calc R 1 . .
    C C13 0.6899(2) 0.58284(9) 0.34426(15) 0.0419(4) Uani d . 1 . .
    H H13 0.8032 0.5860 0.3056 0.050 Uiso calc R 1 . .
    C C14 0.7157(2) 0.60977(9) 0.54952(16) 0.0423(4) Uani d . 1 . .
    H H14 0.6733 0.6541 0.5315 0.051 Uiso calc R 1 . .
    C C15 0.7650(2) 0.59611(9) 0.66825(15) 0.0397(4) Uani d . 1 . .
    C C16 0.7300(3) 0.64851(10) 0.75078(17) 0.0478(5) Uani d . 1 . .
    H H16 0.6726 0.6890 0.7268 0.057 Uiso calc R 1 . .
    C C17 0.7777(3) 0.64176(10) 0.86443(17) 0.0551(5) Uani d . 1 . .
    H H17 0.7512 0.6766 0.9175 0.066 Uiso calc R 1 . .
    C C18 0.8670(3) 0.58153(11) 0.89957(17) 0.0547(5) Uani d . 1 . .
    H H18 0.9010 0.5764 0.9768 0.066 Uiso calc R 1 . .
    C C19 0.9054(3) 0.52957(10) 0.82153(16) 0.0478(5) Uani d . 1 . .
    H H19 0.9663 0.4902 0.8469 0.057 Uiso calc R 1 . .
    C C20 0.8544(2) 0.53471(8) 0.70409(15) 0.0398(4) Uani d . 1 . .
loop_
    _atom_site_aniso_label
    _atom_site_aniso_U_11
    _atom_site_aniso_U_22
    _atom_site_aniso_U_33
    _atom_site_aniso_U_12
    _atom_site_aniso_U_13
    _atom_site_aniso_U_23
    Ni1 0.03599(14) 0.03109(12) 0.03155(13) 0.00174(9) -0.00469(9) -0.00265(8)
    O1 0.0670(9) 0.0363(6) 0.0396(7) 0.0052(6) -0.0079(6) -0.0018(5)
    O2 0.0549(9) 0.0475(7) 0.0424(7) 0.0133(6) -0.0129(6) -0.0091(6)
    N1 0.0390(9) 0.0359(7) 0.0382(8) -0.0005(6) -0.0033(6) -0.0002(6)
    N2 0.0408(9) 0.0366(7) 0.0383(8) 0.0000(6) -0.0041(6) -0.0020(6)
    C1 0.0409(10) 0.0362(9) 0.0415(10) -0.0038(7) 0.0029(8) 0.0004(7)
    C2 0.0541(12) 0.0384(9) 0.0491(11) 0.0025(8) -0.0001(9) 0.0025(8)
    C3 0.0547(13) 0.0345(9) 0.0609(13) 0.0020(8) 0.0081(10) 0.0003(8)
    C4 0.0640(14) 0.0391(10) 0.0548(13) -0.0022(9) 0.0059(10) -0.0113(9)
    C5 0.0580(13) 0.0442(10) 0.0442(11) -0.0040(9) -0.0020(9) -0.0057(8)
    C6 0.0406(10) 0.0365(9) 0.0388(9) -0.0046(7) 0.0013(8) -0.0021(7)
    C7 0.0441(11) 0.0425(9) 0.0369(10) -0.0049(8) -0.0055(8) -0.0036(8)
    C8 0.0400(10) 0.0393(9) 0.0410(10) 0.0001(7) -0.0040(8) 0.0013(7)
    C9 0.0525(12) 0.0489(11) 0.0429(11) 0.0013(9) -0.0084(9) -0.0008(8)
    C10 0.0652(14) 0.0527(11) 0.0511(12) 0.0051(10) -0.0157(10) 0.0055(9)
    C11 0.0613(14) 0.0498(11) 0.0550(12) 0.0024(10) -0.0072(10) 0.0114(9)
    C12 0.0562(13) 0.0391(10) 0.0507(11) 0.0022(9) -0.0070(9) 0.0029(8)
    C13 0.0437(11) 0.0412(9) 0.0408(10) -0.0031(8) -0.0016(8) 0.0030(7)
    C14 0.0443(11) 0.0349(9) 0.0476(11) -0.0004(8) -0.0023(8) -0.0030(8)
    C15 0.0389(10) 0.0396(9) 0.0406(10) -0.0043(8) 0.0003(8) -0.0051(7)
    C16 0.0510(12) 0.0420(10) 0.0506(12) -0.0018(9) 0.0021(9) -0.0090(8)
    C17 0.0660(14) 0.0536(11) 0.0458(12) -0.0066(10) 0.0056(10) -0.0159(9)
    C18 0.0616(14) 0.0647(13) 0.0377(11) -0.0109(10) -0.0017(9) -0.0072(9)
    C19 0.0515(12) 0.0506(11) 0.0413(11) -0.0033(9) -0.0053(9) -0.0010(8)
    C20 0.0376(10) 0.0426(9) 0.0391(10) -0.0050(8) -0.0010(8) -0.0047(8)
_geom_special_details
;
All e.s.d.'s (except the e.s.d. in the dihedral angle between two l.s. planes)
are estimated using the full covariance matrix. The cell e.s.d.'s are taken
into account individually in the estimation of e.s.d.'s in distances, angles
and torsion angles; correlations between e.s.d.'s in cell parameters are only
used when they are defined by crystal symmetry. An approximate (isotropic)
treatment of cell e.s.d.'s is used for estimating e.s.d.'s involving l.s.
planes.
;
loop_
    _geom_bond_atom_site_label_1
    _geom_bond_atom_site_label_2
    _geom_bond_site_symmetry_2
    _geom_bond_distance
    _geom_bond_publ_flag
    Ni1 O1 . 1.8897(12) y
    Ni1 O2 . 1.9125(12) y
    Ni1 N1 . 1.9435(15) y
    Ni1 N2 . 1.9507(14) y
    O1 C1 . 1.312(2) ?
    O2 C20 . 1.320(2) ?
    N1 C7 . 1.289(2) ?
    N1 C8 . 1.483(2) ?
    N2 C14 . 1.284(2) ?
    N2 C13 . 1.473(2) ?
    C1 C2 . 1.414(2) ?
    C1 C6 . 1.415(2) ?
    C2 C3 . 1.368(2) ?
    C2 H2 . 0.9300 ?
    C3 C4 . 1.388(3) ?
    C3 H3 . 0.9300 ?
    C4 C5 . 1.372(3) ?
    C4 H4 . 0.9300 ?
    C5 C6 . 1.410(2) ?
    C5 H5 . 0.9300 ?
    C6 C7 . 1.437(2) ?
    C7 H7 . 0.9300 ?
    C8 C9 . 1.517(2) ?
    C8 C13 . 1.527(2) ?
    C8 H8 . 0.9800 ?
    C9 C10 . 1.528(2) ?
    C9 H9A . 0.9700 ?
    C9 H9B . 0.9700 ?
    C10 C11 . 1.510(3) ?
    C10 H10A . 0.9700 ?
    C10 H10B . 0.9700 ?
    C11 C12 . 1.530(3) ?
    C11 H11A . 0.9700 ?
    C11 H11B . 0.9700 ?
    C12 C13 . 1.526(2) ?
    C12 H12A . 0.9700 ?
    C12 H12B . 0.9700 ?
    C13 H13 . 0.9800 ?
    C14 C15 . 1.439(2) ?
    C14 H14 . 0.9300 ?
    C15 C16 . 1.411(2) ?
    C15 C20 . 1.416(2) ?
    C16 C17 . 1.362(3) ?
    C16 H16 . 0.9300 ?
    C17 C18 . 1.394(3) ?
    C17 H17 . 0.9300 ?
    C18 C19 . 1.376(3) ?
    C18 H18 . 0.9300 ?
    C19 C20 . 1.408(3) ?
    C19 H19 . 0.9300 ?
loop_
    _geom_angle_atom_site_label_1
    _geom_angle_atom_site_label_2
    _geom_angle_atom_site_label_3
    _geom_angle_site_symmetry_1
    _geom_angle_site_symmetry_3
    _geom_angle
    _geom_angle_publ_flag
    O1 Ni1 O2 . . 89.22(5) y
    O1 Ni1 N1 . . 93.76(5) y
    O2 Ni1 N1 . . 175.27(6) y
    O1 Ni1 N2 . . 177.83(6) y
    O2 Ni1 N2 . . 92.71(5) y
    N1 Ni1 N2 . . 84.25(6) y
    C1 O1 Ni1 . . 127.04(11) ?
    C20 O2 Ni1 . . 125.90(11) ?
    C7 N1 C8 . . 121.87(15) ?
    C7 N1 Ni1 . . 125.39(12) ?
    C8 N1 Ni1 . . 112.73(10) ?
    C14 N2 C13 . . 123.45(15) ?
    C14 N2 Ni1 . . 125.94(13) ?
    C13 N2 Ni1 . . 110.53(10) ?
    O1 C1 C2 . . 118.46(16) ?
    O1 C1 C6 . . 124.38(16) ?
    C2 C1 C6 . . 117.16(16) ?
    C3 C2 C1 . . 121.58(18) ?
    C3 C2 H2 . . 119.2 ?
    C1 C2 H2 . . 119.2 ?
    C2 C3 C4 . . 121.41(18) ?
    C2 C3 H3 . . 119.3 ?
    C4 C3 H3 . . 119.3 ?
    C5 C4 C3 . . 118.45(18) ?
    C5 C4 H4 . . 120.8 ?
    C3 C4 H4 . . 120.8 ?
    C4 C5 C6 . . 121.89(19) ?
    C4 C5 H5 . . 119.1 ?
    C6 C5 H5 . . 119.1 ?
    C5 C6 C1 . . 119.49(16) ?
    C5 C6 C7 . . 117.35(16) ?
    C1 C6 C7 . . 123.16(15) ?
    N1 C7 C6 . . 125.24(16) ?
    N1 C7 H7 . . 117.4 ?
    C6 C7 H7 . . 117.4 ?
    N1 C8 C9 . . 116.41(14) ?
    N1 C8 C13 . . 106.37(14) ?
    C9 C8 C13 . . 112.08(15) ?
    N1 C8 H8 . . 107.2 ?
    C9 C8 H8 . . 107.2 ?
    C13 C8 H8 . . 107.2 ?
    C8 C9 C10 . . 109.85(15) ?
    C8 C9 H9A . . 109.7 ?
    C10 C9 H9A . . 109.7 ?
    C8 C9 H9B . . 109.7 ?
    C10 C9 H9B . . 109.7 ?
    H9A C9 H9B . . 108.2 ?
    C11 C10 C9 . . 112.26(17) ?
    C11 C10 H10A . . 109.2 ?
    C9 C10 H10A . . 109.2 ?
    C11 C10 H10B . . 109.2 ?
    C9 C10 H10B . . 109.2 ?
    H10A C10 H10B . . 107.9 ?
    C10 C11 C12 . . 111.42(16) ?
    C10 C11 H11A . . 109.3 ?
    C12 C11 H11A . . 109.3 ?
    C10 C11 H11B . . 109.3 ?
    C12 C11 H11B . . 109.3 ?
    H11A C11 H11B . . 108.0 ?
    C13 C12 C11 . . 110.17(16) ?
    C13 C12 H12A . . 109.6 ?
    C11 C12 H12A . . 109.6 ?
    C13 C12 H12B . . 109.6 ?
    C11 C12 H12B . . 109.6 ?
    H12A C12 H12B . . 108.1 ?
    N2 C13 C12 . . 117.09(15) ?
    N2 C13 C8 . . 106.20(13) ?
    C12 C13 C8 . . 110.91(15) ?
    N2 C13 H13 . . 107.4 ?
    C12 C13 H13 . . 107.4 ?
    C8 C13 H13 . . 107.4 ?
    N2 C14 C15 . . 124.88(16) ?
    N2 C14 H14 . . 117.6 ?
    C15 C14 H14 . . 117.6 ?
    C16 C15 C20 . . 119.10(16) ?
    C16 C15 C14 . . 117.73(16) ?
    C20 C15 C14 . . 123.08(15) ?
    C17 C16 C15 . . 122.23(18) ?
    C17 C16 H16 . . 118.9 ?
    C15 C16 H16 . . 118.9 ?
    C16 C17 C18 . . 118.67(18) ?
    C16 C17 H17 . . 120.7 ?
    C18 C17 H17 . . 120.7 ?
    C19 C18 C17 . . 120.90(19) ?
    C19 C18 H18 . . 119.5 ?
    C17 C18 H18 . . 119.5 ?
    C18 C19 C20 . . 121.48(18) ?
    C18 C19 H19 . . 119.3 ?
    C20 C19 H19 . . 119.3 ?
    O2 C20 C19 . . 118.21(16) ?
    O2 C20 C15 . . 124.17(16) ?
    C19 C20 C15 . . 117.61(16) ?
