# Supplementary material for: {2,2′-[Cyclo­hexane-1,2-diylbis(nitrilo­methyl­idyne)]diphenolato}nickel(II)
Source: Acta Crystallogr Sect E Struct Rep Online. 2009 Feb 25;65(Pt 3):m317. doi: 10.1107/S1600536809006084 (PMC2968678; doi:10.1107/S1600536809006084)
Supplement: Supplementary file 2 [file e-65-0m317-Isup2.hkl]

# 
# h,k,l, Fc-squared, Fo-squared, sigma(Fo-squared) and status flag 
# 
data_I
_shelx_title ' 20080411f_0m in P2(1)/c' 
_shelx_refln_list_code          4 
_shelx_F_calc_maximum      241.48 
_exptl_crystal_F_000       792.00 
_reflns_d_resolution_high  0.7828 
 
loop_ 
 _symmetry_equiv_pos_as_xyz 
 'x, y, z' 
 '-x, y+1/2, -z+1/2' 
 '-x, -y, -z' 
 'x, -y-1/2, z-1/2' 
 
_cell_length_a     7.6193 
_cell_length_b    19.1179 
_cell_length_c    11.5459 
_cell_angle_alpha  90.000 
_cell_angle_beta   90.907 
_cell_angle_gamma  90.000 
 
_shelx_F_squared_multiplier     1.000 
 
loop_ 
 _refln_index_h 
 _refln_index_k 
 _refln_index_l 
 _refln_F_squared_calc 
 _refln_F_squared_meas 
 _refln_F_squared_sigma 
 _refln_observed_status 
   1   0   0     3810.14     4322.38     71.76 o 
   2   0   0    22681.48    24187.54    379.63 o 
   3   0   0    10549.85    10908.06    179.43 o 
   4   0   0       23.52       24.02      5.86 o 
   5   0   0      186.32      193.01     12.94 o 
   6   0   0       20.96       20.48      7.43 o 
   7   0   0        9.79        4.87      7.37 o 
   8   0   0      544.44      564.29     27.90 o 
   1   1   0      603.15      677.29     10.23 o 
   2   1   0    12592.58    12971.00    146.71 o 
   3   1   0      918.40      924.59     17.15 o 
   4   1   0       47.70       48.44      4.84 o 
   5   1   0      164.91      167.93      8.91 o 
   6   1   0      174.82      179.34     10.21 o 
   7   1   0      136.00      141.27     10.15 o 
   8   1   0       55.20       52.55      8.68 o 
   9   1   0        5.04       22.91     11.20 o 
   0   2   0    28289.11    26402.30    304.23 o 
   1   2   0      576.03      487.14      6.75 o 
   2   2   0     5722.26     6326.76     74.67 o 
   3   2   0     2709.77     2739.11     37.96 o 
   4   2   0        6.25       10.41      3.33 o 
   5   2   0      434.77      433.26     13.69 o 
   6   2   0      142.62      144.30      9.27 o 
   7   2   0       39.27       34.86      6.74 o 
   8   2   0      347.48      331.77     22.86 o 
   9   2   0       23.71       27.09     12.36 o 
   1   3   0     3880.98     3553.72     27.10 o 
   2   3   0      361.13      308.02      5.29 o 
   3   3   0      261.37      306.80      9.13 o 
   4   3   0     1325.40     1362.38     24.71 o 
   5   3   0      481.14      464.51     14.31 o 
   6   3   0      294.64      296.65     17.81 o 
   7   3   0      395.31      419.04     13.44 o 
   8   3   0      150.03      172.18     21.00 o 
   9   3   0      114.26      111.33     16.82 o 
   0   4   0      855.45      962.67     11.10 o 
   1   4   0     7332.89     7373.55     54.04 o 
   2   4   0      968.32      871.97     11.64 o 
   3   4   0     1792.63     1830.52     19.65 o 
   4   4   0      375.90      403.08     15.79 o 
   5   4   0     1123.44     1108.43     23.52 o 
   6   4   0       58.42       78.05      5.97 o 
   7   4   0      557.38      530.76     15.12 o 
   8   4   0      325.53      337.31     18.45 o 
   9   4   0        1.67       10.96     10.56 o 
   1   5   0     6148.71     6136.70     45.74 o 
   2   5   0        4.24        5.18      1.26 o 
   3   5   0     1727.39     1836.03     46.53 o 
   4   5   0      981.90      975.23     13.80 o 
   5   5   0      231.18      240.14      8.38 o 
   6   5   0     1469.05     1523.87     25.56 o 
   7   5   0      454.29      489.63     18.25 o 
   8   5   0      120.14      115.14     24.28 o 
   9   5   0      314.33      341.52     25.82 o 
   0   6   0     2638.41     2693.86     28.08 o 
   1   6   0        3.79        2.09      0.91 o 
   2   6   0       98.62       70.17      2.54 o 
   3   6   0     2669.64     2840.80     27.88 o 
   4   6   0      295.27      294.70      7.10 o 
   5   6   0     1351.68     1337.54     18.27 o 
   6   6   0       25.10       25.50      4.83 o 
   7   6   0       58.39       61.99      8.66 o 
   8   6   0       11.18       19.08      7.69 o 
   9   6   0       24.79       13.92     11.66 o 
   1   7   0     5747.50     5952.30     41.40 o 
   2   7   0     4340.97     4396.15     35.83 o 
   3   7   0     7559.40     7669.47     67.90 o 
   4   7   0     1485.86     1538.69     18.68 o 
   5   7   0      134.02      141.80      7.37 o 
   6   7   0     1380.73     1452.32     25.22 o 
   7   7   0      267.74      269.11     14.76 o 
   8   7   0      190.11      200.03     14.15 o 
   9   7   0      198.96      215.82     28.37 o 
   0   8   0      209.43      186.95      5.08 o 
   1   8   0      118.96      119.24      4.46 o 
   2   8   0      734.82      763.70      9.37 o 
   3   8   0       98.75      106.21      9.60 o 
   4   8   0       51.96       53.64      3.50 o 
   5   8   0        2.48        0.13      3.14 o 
   6   8   0       85.52       72.84     13.34 o 
   7   8   0        4.57        7.85      6.29 o 
   8   8   0        1.35        0.12      6.73 o 
   9   8   0        0.64        4.27      7.53 o 
   1   9   0     4464.24     4482.46     38.35 o 
   2   9   0     4569.33     4536.21     39.00 o 
   3   9   0     2475.67     2481.62     25.64 o 
   4   9   0      419.29      446.48     11.55 o 
   5   9   0      249.13      227.62      9.17 o 
   6   9   0      698.86      714.09     34.58 o 
   7   9   0      301.09      277.25     15.10 o 
   8   9   0      143.43      142.20     25.76 o 
   9   9   0      156.90      181.74     28.34 o 
   0  10   0     1051.42     1086.71     15.29 o 
   1  10   0       17.82       26.71      2.32 o 
   2  10   0      694.53      638.12      8.95 o 
   3  10   0      316.50      337.54     10.73 o 
   4  10   0       24.96       23.68      3.95 o 
   5  10   0      599.40      608.60     18.86 o 
   6  10   0        2.75        0.57      5.10 o 
   7  10   0       14.51       11.82      8.85 o 
   8  10   0       43.34       55.58      9.64 o 
   1  11   0     5227.31     5053.39     37.37 o 
   2  11   0     1049.28     1003.56     12.23 o 
   3  11   0      485.98      474.05     11.36 o 
   4  11   0      582.37      620.71     14.14 o 
   5  11   0        0.55        3.63      5.11 o 
   6  11   0      132.07      162.14     11.87 o 
   7  11   0      138.50      146.55     12.37 o 
   8  11   0       35.67       49.35     20.88 o 
   0  12   0     1461.92     1465.45     20.08 o 
   1  12   0      753.80      710.56      8.94 o 
   2  12   0     1068.24     1049.25     15.24 o 
   3  12   0     1096.61     1093.61     22.37 o 
   4  12   0        0.70       -0.83      4.18 o 
   5  12   0      404.85      413.37     16.10 o 
   6  12   0      107.24      116.92     10.83 o 
   7  12   0      107.47      140.18     12.55 o 
   8  12   0       98.16       78.74     11.19 o 
   1  13   0      396.84      393.62      6.71 o 
   2  13   0      244.57      218.93      6.86 o 
   3  13   0      426.08      400.73     11.01 o 
   4  13   0      159.87      149.76     13.72 o 
   5  13   0        0.42       -2.12      4.58 o 
   6  13   0       72.18       90.45     24.28 o 
   7  13   0       62.39       65.14     10.07 o 
   8  13   0       15.70       15.99      8.27 o 
   0  14   0     2435.31     2433.55     30.40 o 
   1  14   0       92.91      104.11      3.98 o 
   2  14   0      748.73      740.00     22.65 o 
   3  14   0      922.79      838.83     36.45 o 
   4  14   0        4.44        6.07      4.84 o 
   5  14   0      362.78      351.34     15.55 o 
   6  14   0      188.63      180.74     12.75 o 
   7  14   0       62.48       58.32      9.72 o 
   1  15   0       45.45       46.24      3.47 o 
   2  15   0      358.79      340.09     13.48 o 
   3  15   0       81.85       69.16      7.40 o 
   4  15   0        4.57        4.60      5.09 o 
   5  15   0        2.05       14.34      6.31 o 
   6  15   0       54.82       71.01      9.61 o 
   7  15   0       10.64        1.67      6.84 o 
   0  16   0     6672.06     6823.89     72.12 o 
   1  16   0        2.44        2.87      2.34 o 
   2  16   0     1148.65     1196.96     18.24 o 
   3  16   0     1230.86     1199.47     26.74 o 
   4  16   0       68.58       65.57      8.20 o 
   5  16   0      779.81      738.38     58.16 o 
   6  16   0       19.79       23.40      7.46 o 
   7  16   0       98.12       77.79     11.11 o 
   1  17   0      413.96      426.35      8.89 o 
   2  17   0       10.92       14.55      3.85 o 
   3  17   0      214.85      206.44     11.36 o 
   4  17   0       34.96       27.08      8.73 o 
   5  17   0        0.03        4.93      6.42 o 
   6  17   0       26.82       22.20      7.63 o 
   0  18   0     1226.44     1295.60     42.41 o 
   1  18   0       77.67       75.24      4.52 o 
   2  18   0      205.13      221.47     11.06 o 
   3  18   0      408.94      367.00     14.71 o 
   4  18   0        4.15        0.79      5.73 o 
   5  18   0      282.03      263.12     19.12 o 
   6  18   0       18.45        6.61      7.37 o 
   1  19   0       29.48       33.61      3.83 o 
   2  19   0      115.22      121.77      9.13 o 
   3  19   0      162.94      138.90     10.53 o 
   4  19   0        6.98        4.30      6.36 o 
   5  19   0       27.42       31.86      7.94 o 
   6  19   0       52.81       57.01     10.28 o 
   0  20   0      412.64      435.30     27.00 o 
   1  20   0      284.71      285.34     12.03 o 
   2  20   0       65.72       62.12     17.20 o 
   3  20   0      576.28      583.24     19.26 o 
   4  20   0      151.25      155.33     12.06 o 
   5  20   0       91.08       67.46     10.15 o 
   1  21   0      574.47      610.17     25.91 o 
   2  21   0       26.69       23.62      6.47 o 
   3  21   0      163.43      159.35     13.34 o 
   4  21   0      286.84      330.56     16.73 o 
   0  22   0      163.06      205.83     17.81 o 
   1  22   0        0.82        7.62      5.80 o 
   2  22   0        0.25       -5.77      5.23 o 
   3  22   0       16.05       23.88      7.37 o 
   4  22   0        3.05        8.78      8.99 o 
   1  23   0      325.12      296.36     14.51 o 
   2  23   0      164.44      165.86     18.51 o 
   3  23   0      231.30      218.74     13.96 o 
   0  24   0        1.23       -0.52      8.88 o 
   1  24   0       46.35       49.72     13.17 o 
  -9   1   1      146.88      158.14     13.50 o 
  -8   1   1      149.79      144.39     24.10 o 
  -7   1   1        4.80        4.84      4.18 o 
  -6   1   1      370.37      375.74     14.44 o 
  -5   1   1     1114.37     1127.59     24.14 o 
  -4   1   1        1.64        2.04      2.93 o 
  -3   1   1     4111.74     4393.90    130.18 o 
  -2   1   1    58312.31    56313.76    733.93 o 
  -1   1   1     4897.84     4892.13     40.88 o 
   1   1   1     1076.63     1137.25     15.41 o 
   2   1   1      718.00      821.03     18.97 o 
   3   1   1      997.66     1056.89     17.85 o 
   4   1   1      456.36      472.40     12.16 o 
   5   1   1     1010.97     1040.93     21.31 o 
   6   1   1       68.94       67.33      6.73 o 
   7   1   1      733.34      756.19     43.28 o 
   8   1   1      505.13      490.26     26.11 o 
  -9   2   1       26.60       21.00     10.96 o 
  -8   2   1      163.51      185.88     13.01 o 
  -7   2   1       94.09       85.34      7.23 o 
  -6   2   1      110.23      101.38     14.39 o 
  -5   2   1      374.44      382.04     10.75 o 
  -4   2   1     3634.87     3710.00     42.57 o 
  -3   2   1      509.22      541.98     10.36 o 
  -2   2   1    43926.88    43084.75    413.16 o 
  -1   2   1      588.21      417.57      9.27 o 
   0   2   1     2170.83     2054.37     20.44 o 
   1   2   1    12607.86    12506.63    140.22 o 
   2   2   1      326.96      313.24      5.94 o 
   3   2   1      131.33      116.39      6.35 o 
   4   2   1      389.76      379.29     10.88 o 
   5   2   1      650.57      646.39     28.17 o 
   6   2   1      168.31      168.25      9.57 o 
   7   2   1        1.54       -5.20      4.63 o 
   8   2   1       13.93       23.03     10.56 o 
  -9   3   1        0.01       -2.78      9.22 o 
  -8   3   1      199.47      202.51     13.41 o 
  -7   3   1      314.47      334.25     14.38 o 
  -6   3   1      150.91      165.29     13.13 o 
  -5   3   1     2779.25     2821.46     36.43 o 
  -4   3   1     1266.76     1283.44     19.76 o 
  -3   3   1     5034.80     5074.11     53.19 o 
  -2   3   1    11000.47    11288.10     92.67 o 
  -1   3   1      330.03      356.24      6.08 o 
   0   3   1     5497.42     5679.83     41.66 o 
   1   3   1      318.01      325.87      7.28 o 
   2   3   1      274.00      304.65      5.84 o 
   3   3   1       72.84       76.30      3.72 o 
   4   3   1      447.23      442.42     14.51 o 
   5   3   1     1045.44     1050.96     47.74 o 
   6   3   1       43.14       41.99      5.10 o 
   7   3   1      842.05      903.13     23.29 o 
   8   3   1      563.50      596.25     29.24 o 
   9   3   1       16.84       25.64     11.89 o 
  -9   4   1      158.54      122.81     17.23 o 
  -8   4   1       94.44      115.71     11.18 o 
  -7   4   1      132.73      149.81      8.90 o 
  -6   4   1      631.66      631.70     15.44 o 
  -5   4   1        0.29        5.85      3.26 o 
  -4   4   1      305.38      327.41      9.22 o 
  -3   4   1       14.24       16.08      2.34 o 
  -2   4   1      895.74      974.74     12.23 o 
  -1   4   1       38.26       66.64      2.03 o 
   0   4   1      609.91      566.92      6.67 o 
   1   4   1     3302.28     3534.83     30.30 o 
   2   4   1     4128.45     4153.12     41.21 o 
   3   4   1       12.11        7.48      1.96 o 
   4   4   1     3086.41     3052.96     45.64 o 
   5   4   1      357.25      371.97     12.03 o 
   6   4   1     1314.59     1316.43     21.82 o 
   7   4   1      325.16      337.07     14.37 o 
   8   4   1      202.01      215.04     13.88 o 
   9   4   1      263.60      250.96     21.12 o 
  -9   5   1       20.99       28.89     12.59 o 
  -8   5   1      115.36      104.42     10.90 o 
  -7   5   1      205.49      192.22     10.26 o 
  -6   5   1      646.49      637.38     18.97 o 
  -5   5   1     2011.66     2086.86     24.68 o 
  -4   5   1     3463.97     3308.37     33.13 o 
  -3   5   1     5409.10     5580.02     44.48 o 
  -2   5   1     1227.56     1247.74     16.95 o 
  -1   5   1     1070.49     1135.20     10.94 o 
   0   5   1      981.41     1088.72     10.31 o 
   1   5   1       96.60       89.80      2.97 o 
   2   5   1      724.89      711.19      9.07 o 
   3   5   1     1177.32     1066.30     14.79 o 
   4   5   1     1121.64     1098.23     16.65 o 
   5   5   1      234.67      229.88      7.90 o 
   6   5   1        0.19        7.98      4.84 o 
   7   5   1      165.12      167.77     11.78 o 
   8   5   1       22.95       19.57      8.04 o 
   9   5   1        4.70        1.92      7.27 o 
  -9   6   1      319.94      312.28     25.47 o 
  -8   6   1       55.66       58.72     10.62 o 
  -7   6   1      512.74      541.20     16.67 o 
  -6   6   1      174.07      191.21      9.33 o 
  -5   6   1       18.42       22.70      4.27 o 
  -4   6   1     1431.78     1404.92     17.47 o 
  -3   6   1      345.30      379.27      6.30 o 
  -2   6   1      742.85      779.43      8.77 o 
  -1   6   1     5287.32     5310.53     36.96 o 
   0   6   1      189.44      180.51      4.19 o 
   1   6   1     5163.47     5037.60     42.74 o 
   2   6   1      275.47      320.39      6.27 o 
   3   6   1     1451.18     1539.08     17.37 o 
   4   6   1     2404.01     2510.30     26.74 o 
   5   6   1       36.36       41.45      3.77 o 
   6   6   1     1540.41     1573.05     25.41 o 
   7   6   1      224.08      259.56     27.85 o 
   8   6   1      256.05      244.90     19.64 o 
   9   6   1      222.20      230.82     15.51 o 
  -9   7   1       11.81        9.22     12.36 o 
  -8   7   1        3.17        5.29      8.03 o 
  -7   7   1       21.59       32.89      7.47 o 
  -6   7   1       59.73       63.17      6.46 o 
  -5   7   1       36.86       37.34      4.89 o 
  -4   7   1     2748.09     2649.30     27.82 o 
  -3   7   1       79.82       66.90      2.82 o 
  -2   7   1      190.79      209.06      4.08 o 
  -1   7   1      156.84      176.87      3.49 o 
   0   7   1      892.88      888.69      8.53 o 
   1   7   1     1925.03     1958.57     19.05 o 
   2   7   1      243.65      233.41      5.04 o 
   3   7   1     5708.85     5872.29     51.96 o 
   4   7   1        7.78        6.90      2.23 o 
   5   7   1       50.71       55.60      5.55 o 
   6   7   1        0.05       -2.90      4.57 o 
   7   7   1        1.97       -2.63      5.50 o 
   8   7   1        6.02        6.40      6.75 o 
   9   7   1        0.51       -0.89     15.66 o 
  -9   8   1      182.29      190.80     21.70 o 
  -8   8   1      179.50      202.07     14.09 o 
  -7   8   1      521.93      540.84     20.24 o 
  -6   8   1       85.57       82.51      9.59 o 
  -5   8   1      421.01      399.72     11.95 o 
  -4   8   1     2363.34     2310.79     31.35 o 
  -3   8   1      928.42      919.12     12.00 o 
  -2   8   1     4624.58     4688.29     37.78 o 
  -1   8   1     5521.55     5587.07     39.47 o 
   0   8   1      202.03      182.54      3.53 o 
   1   8   1    25571.98    25706.30    183.87 o 
   2   8   1      215.65      232.39      5.21 o 
   3   8   1     2614.72     2757.47     27.61 o 
   4   8   1     2145.40     2259.67     24.87 o 
   5   8   1       28.47       28.30      5.80 o 
   6   8   1     1365.04     1355.78     30.92 o 
   7   8   1      209.44      218.40     41.68 o 
   8   8   1      212.03      208.39     14.72 o 
   9   8   1      267.56      262.82     16.96 o 
  -9   9   1        0.32        4.23     12.07 o 
  -8   9   1       42.80       47.41      9.76 o 
  -7   9   1       10.75       11.18      6.46 o 
  -6   9   1        6.41        1.13      3.70 o 
  -5   9   1      266.90      289.22     10.36 o 
  -4   9   1       26.41       23.08      4.10 o 
  -3   9   1       25.05       15.79      3.99 o 
  -2   9   1      126.25      127.59      4.01 o 
  -1   9   1      219.30      221.19      4.18 o 
   0   9   1      308.42      332.49      5.07 o 
   1   9   1     1131.68     1307.45     13.25 o 
   2   9   1      515.32      547.14      8.61 o 
   3   9   1      644.22      638.79     10.07 o 
   4   9   1      178.94      188.75      6.77 o 
   5   9   1       59.12       77.61      8.19 o 
   6   9   1      120.59      110.68     15.55 o 
   7   9   1       17.96       12.29      6.89 o 
   8   9   1        0.52       -0.42      6.96 o 
   9   9   1        0.36       -4.00      7.69 o 
  -8  10   1       25.18       32.45      9.18 o 
  -7  10   1      287.56      302.30     15.56 o 
  -6  10   1      201.18      204.26     19.64 o 
  -5  10   1        7.93        6.52      3.68 o 
  -4  10   1     1950.86     1938.22     28.29 o 
  -3  10   1      887.16      869.15     26.68 o 
  -2  10   1     3392.01     3307.66     28.81 o 
  -1  10   1     5687.99     5632.28     40.64 o 
   0  10   1        1.29       -1.14      1.18 o 
   1  10   1     5380.92     5513.25     47.63 o 
   2  10   1      289.65      243.52      9.55 o 
   3  10   1      245.50      266.43      6.45 o 
   4  10   1      334.23      340.78     13.33 o 
   5  10   1        0.04       -0.63      4.07 o 
   6  10   1      719.72      715.11     23.52 o 
   7  10   1      102.29       85.02     10.35 o 
   8  10   1      237.00      214.07     15.04 o 
  -8  11   1      182.20      167.93     13.73 o 
  -7  11   1       29.19       18.37      8.03 o 
  -6  11   1      265.43      274.61     24.86 o 
  -5  11   1      713.37      705.05     16.66 o 
  -4  11   1       47.26       46.74      5.03 o 
  -3  11   1      648.15      649.74     12.19 o 
  -2  11   1      642.68      661.11      9.37 o 
  -1  11   1       57.34       57.78      2.69 o 
   0  11   1     1947.91     1837.32     16.29 o 
   1  11   1      230.80      226.74      5.39 o 
   2  11   1       43.59       28.91      2.69 o 
   3  11   1      806.98      777.68     11.89 o 
   4  11   1       75.42       57.45      6.71 o 
   5  11   1       55.12       59.69      7.68 o 
   6  11   1        6.81        3.85      5.47 o 
   7  11   1       63.19       80.81     10.21 o 
   8  11   1       11.17       13.49      7.21 o 
  -8  12   1       16.61       17.86      7.94 o 
  -7  12   1       11.26       14.09      6.99 o 
  -6  12   1       39.87       47.40     17.23 o 
  -5  12   1        7.42        8.65      5.38 o 
  -4  12   1      325.04      346.03     11.03 o 
  -3  12   1      154.53      135.29      6.00 o 
  -2  12   1     1120.84     1117.62     15.95 o 
  -1  12   1      846.05      834.27      9.88 o 
   0  12   1        0.22        3.32      1.55 o 
   1  12   1     1842.12     1769.94     17.84 o 
   2  12   1      262.99      276.73      6.92 o 
   3  12   1      145.49      141.33      9.15 o 
   4  12   1      833.06      851.65     29.30 o 
   5  12   1       85.88       76.44      8.37 o 
   6  12   1      291.72      284.33     14.72 o 
   7  12   1      102.34       89.63     10.62 o 
   8  12   1       16.11       11.70     14.13 o 
  -8  13   1       70.81       67.83     10.97 o 
  -7  13   1       49.17       50.37     15.05 o 
  -6  13   1      104.67      111.04     16.13 o 
  -5  13   1      465.10      464.01     22.33 o 
  -4  13   1       46.92       50.48      5.43 o 
  -3  13   1     2074.55     2008.05     42.88 o 
  -2  13   1     1533.28     1486.73     19.61 o 
  -1  13   1      339.45      340.51      8.33 o 
   0  13   1     2319.19     2249.56     20.54 o 
   1  13   1      283.91      279.66      6.10 o 
   2  13   1     1647.38     1569.45     46.41 o 
   3  13   1      721.81      705.21     18.78 o 
   4  13   1        1.23        7.32      4.73 o 
   5  13   1      613.21      641.94     20.50 o 
   6  13   1      197.09      183.00     29.18 o 
   7  13   1       81.46      112.71     12.00 o 
   8  13   1       67.77       64.40     11.25 o 
  -7  14   1      129.86      121.36     21.17 o 
  -6  14   1       36.18       28.19      7.29 o 
  -5  14   1        2.79        2.26      5.33 o 
  -4  14   1      314.40      306.64     10.88 o 
  -3  14   1        0.36        4.88      2.91 o 
  -2  14   1     1218.93     1208.67     20.12 o 
  -1  14   1        9.49        7.07      2.12 o 
   0  14   1       60.78       62.03      3.13 o 
   1  14   1     1355.43     1285.25     14.99 o 
   2  14   1        0.82       -0.36      2.58 o 
   3  14   1       33.09       35.09      9.72 o 
   4  14   1       18.81        4.68      5.05 o 
   5  14   1       24.66       29.78      7.02 o 
   6  14   1       53.87       63.17      9.18 o 
   7  14   1       15.76       22.66      8.50 o 
  -7  15   1       86.48       92.10     11.36 o 
  -6  15   1      184.44      194.27     37.21 o 
  -5  15   1     1038.58      985.82     32.75 o 
  -4  15   1       48.10       52.41      7.40 o 
  -3  15   1      782.31      721.93     23.35 o 
  -2  15   1     1924.76     1899.44     24.01 o 
  -1  15   1     1101.06     1111.77     14.41 o 
   0  15   1     2075.86     2126.68     19.92 o 
   1  15   1      113.41      109.03      5.70 o 
   2  15   1      811.01      842.83     23.23 o 
   3  15   1      686.73      699.92     19.34 o 
   4  15   1      100.69      115.76     12.79 o 
   5  15   1      550.51      566.02     19.74 o 
   6  15   1       16.33       26.06      7.54 o 
   7  15   1      449.31      537.69     22.28 o 
  -7  16   1        0.01        5.48      7.06 o 
  -6  16   1       22.81       29.31      7.94 o 
  -5  16   1       29.79       33.25      7.54 o 
  -4  16   1       68.67       54.90      7.80 o 
  -3  16   1       24.03       20.21      4.60 o 
  -2  16   1        6.83        9.04      3.12 o 
  -1  16   1        3.81        7.48      2.52 o 
   0  16   1      494.91      515.96     12.72 o 
   1  16   1        8.75        3.65      2.32 o 
   2  16   1        6.70        5.52      4.34 o 
   3  16   1       68.58       57.12      7.31 o 
   4  16   1       11.85       12.00      5.84 o 
   5  16   1       11.53       16.26      6.45 o 
   6  16   1        7.89        8.36      6.41 o 
   7  16   1       31.92       49.20     15.90 o 
  -6  17   1      159.22      159.06     13.01 o 
  -5  17   1      674.25      636.35     21.94 o 
  -4  17   1        0.50        6.61      5.64 o 
  -3  17   1      504.60      512.80     14.52 o 
  -2  17   1     1952.71     1965.18     40.73 o 
  -1  17   1        1.57        1.13      2.31 o 
   0  17   1      227.17      234.47      6.65 o 
   1  17   1       18.49       20.99      3.45 o 
   2  17   1       48.02       47.01      6.35 o 
   3  17   1      347.97      336.25     28.46 o 
   4  17   1      160.31      141.62     11.14 o 
   5  17   1      759.24      731.73     31.01 o 
   6  17   1       56.58       75.30     10.13 o 
  -6  18   1       49.31       51.64     10.24 o 
  -5  18   1       10.06        5.91     11.83 o 
  -4  18   1      220.18      224.42     12.95 o 
  -3  18   1      488.29      463.52     21.52 o 
  -2  18   1      229.81      226.41      9.88 o 
  -1  18   1       30.05       26.05      3.66 o 
   0  18   1      196.30      211.66      6.56 o 
   1  18   1       71.62       73.27      7.00 o 
   2  18   1      855.98      825.86     21.19 o 
   3  18   1      302.38      312.55     13.75 o 
   4  18   1       14.69       12.89     12.07 o 
   5  18   1        1.06       -3.78      6.00 o 
   6  18   1       43.74       28.86      8.24 o 
  -6  19   1       52.78       40.22      9.81 o 
  -5  19   1      258.67      305.67     16.43 o 
  -4  19   1        3.91       10.66      6.35 o 
  -3  19   1      284.88      292.02     13.75 o 
  -2  19   1      156.41      143.24      7.08 o 
  -1  19   1      156.91      172.96      9.05 o 
   0  19   1      748.10      782.78     14.10 o 
   1  19   1      220.26      208.17     13.08 o 
   2  19   1       58.42       70.87      7.87 o 
   3  19   1      405.97      377.68     15.34 o 
   4  19   1        8.77       -1.80      7.22 o 
   5  19   1       94.82       72.44     18.04 o 
   6  19   1       25.11       29.57      9.12 o 
  -5  20   1       41.27       49.85      9.39 o 
  -4  20   1       10.91        3.70     14.85 o 
  -3  20   1      104.88      103.10      9.80 o 
  -2  20   1       60.85       52.43      6.36 o 
  -1  20   1      378.53      383.36     11.69 o 
   0  20   1      198.03      219.18      9.57 o 
   1  20   1      978.38      956.78     23.46 o 
   2  20   1      197.48      206.15     11.60 o 
   3  20   1      163.46      150.35     11.08 o 
   4  20   1      198.90      232.26     13.85 o 
   5  20   1        0.27       -3.52      7.09 o 
  -4  21   1      161.74      177.56     12.86 o 
  -3  21   1      395.04      387.40     22.94 o 
  -2  21   1      225.38      237.00     10.83 o 
  -1  21   1       68.89       84.02     15.05 o 
   0  21   1      173.70      195.41      9.62 o 
   1  21   1        6.38       19.66      6.15 o 
   2  21   1      100.51      106.25     10.67 o 
   3  21   1       27.28       34.24     14.21 o 
   4  21   1      202.43      245.56     14.61 o 
  -4  22   1      147.94      146.42     12.55 o 
  -3  22   1        0.98        3.38      6.04 o 
  -2  22   1       95.97       81.82      9.05 o 
  -1  22   1      463.52      433.35     25.64 o 
   0  22   1        8.99        5.57      4.67 o 
   1  22   1      609.36      646.48     35.59 o 
   2  22   1      176.92      201.11     13.37 o 
   3  22   1      298.55      307.76     15.60 o 
   4  22   1      551.57      632.53     44.58 o 
  -3  23   1       81.81      105.16     11.60 o 
  -2  23   1        7.90       10.31      6.40 o 
  -1  23   1        3.67        2.90      8.64 o 
   0  23   1       23.57       24.27      6.75 o 
   1  23   1        8.09       10.02      6.49 o 
   2  23   1        1.54        2.47      5.78 o 
   3  23   1       28.30       41.66      8.64 o 
  -1  24   1       38.24       27.50     11.89 o 
   0  24   1        2.73        2.09      9.17 o 
   1  24   1      358.54      354.29     16.28 o 
  -9   0   2      113.42      150.83     19.49 o 
  -8   0   2      140.87      129.37     16.48 o 
  -7   0   2      104.44      126.70     15.14 o 
  -6   0   2      926.00      915.12     21.75 o 
  -5   0   2     1282.03     1240.04     53.26 o 
  -4   0   2      446.81      438.83     18.53 o 
  -3   0   2     2484.33     2539.82     28.95 o 
  -2   0   2      767.82      792.94     14.84 o 
  -1   0   2    30649.94    28322.91    341.03 o 
   0   0   2     1754.70     1360.47     17.68 o 
   2   0   2     4104.65     4225.21     70.48 o 
   3   0   2     3283.28     3273.23     59.17 o 
   4   0   2       50.25       42.41      6.09 o 
   5   0   2     1389.88     1476.12     36.95 o 
   6   0   2      125.43      119.16     11.37 o 
   7   0   2     1089.18     1171.85     36.72 o 
   9   0   2       32.77       36.43     13.52 o 
  -9   1   2        0.24        2.67      7.37 o 
  -8   1   2       19.83       17.76      7.14 o 
  -7   1   2        5.33        6.99      5.34 o 
  -6   1   2       18.65       23.56      4.47 o 
  -5   1   2       35.63       37.73      4.42 o 
  -4   1   2      542.68      527.33     11.34 o 
  -3   1   2      708.36      682.43      8.71 o 
  -2   1   2      703.49      609.63      7.69 o 
  -1   1   2      243.74      231.07      3.32 o 
   0   1   2     2250.49     2159.52     21.74 o 
   1   1   2      298.37      310.21      6.23 o 
   2   1   2     1187.80     1171.82     16.45 o 
   3   1   2      632.77      630.19     17.58 o 
   4   1   2      101.38       93.24      6.61 o 
   5   1   2       19.36       24.15      4.34 o 
   6   1   2       14.12       14.33      6.67 o 
   7   1   2        2.22        3.07      7.48 o 
   8   1   2       14.30       11.31      9.92 o 
  -9   2   2       22.33       22.68     10.18 o 
  -8   2   2      217.67      204.62     14.04 o 
  -7   2   2      233.11      228.25     22.71 o 
  -6   2   2      189.36      188.03      9.79 o 
  -5   2   2     1694.48     1734.15     27.38 o 
  -4   2   2      421.13      446.42     10.55 o 
  -3   2   2    11461.99    11348.05     94.98 o 
  -2   2   2    16082.13    16187.39    116.62 o 
  -1   2   2     2628.30     2648.44     26.80 o 
   0   2   2     5957.71     6319.19     60.61 o 
   1   2   2      167.03      156.12      4.33 o 
   2   2   2     3776.04     3870.85     38.32 o 
   3   2   2      954.59     1003.21     13.95 o 
   4   2   2     1734.36     1765.84     22.85 o 
   5   2   2     3461.77     3571.74     41.42 o 
   6   2   2      105.63       99.67      6.40 o 
   7   2   2     1024.42     1074.58     25.85 o 
   8   2   2      196.97      190.63     32.11 o 
  -9   3   2       74.31       94.04     11.79 o 
  -8   3   2       66.63       57.89     10.94 o 
  -7   3   2       26.68       26.12      5.29 o 
  -6   3   2      347.17      340.51     12.53 o 
  -5   3   2      576.44      588.57     13.60 o 
  -4   3   2     7821.65     7760.20     79.88 o 
  -3   3   2      309.84      274.87      9.37 o 
  -2   3   2     9905.62    10135.70     84.05 o 
  -1   3   2    12282.57    12283.52    110.54 o 
   0   3   2        1.31        1.54      0.88 o 
   1   3   2       14.98       38.85      3.05 o 
   2   3   2     2206.06     2132.74     22.69 o 
   3   3   2      157.62      157.70      4.86 o 
   4   3   2     2162.53     2110.81     25.98 o 
   5   3   2        9.57       11.94      3.34 o 
   6   3   2     1095.13     1098.32     24.24 o 
   7   3   2       27.54       11.79      5.72 o 
   8   3   2      161.21      150.77     16.07 o 
  -9   4   2        7.35       -2.09     10.33 o 
  -8   4   2      231.19      209.30     14.11 o 
  -7   4   2      320.67      301.85     11.77 o 
  -6   4   2      398.84      409.10     12.48 o 
  -5   4   2     2442.12     2415.24     32.95 o 
  -4   4   2     3322.97     3307.29     39.59 o 
  -3   4   2      539.75      570.55      9.77 o 
  -2   4   2     3535.27     3591.34     33.41 o 
  -1   4   2      871.74      832.66      9.37 o 
   0   4   2      708.95      752.36      8.49 o 
   1   4   2       50.38       37.27      5.69 o 
   2   4   2     1820.59     1913.45     42.39 o 
   3   4   2       24.69       27.06      3.25 o 
   4   4   2      790.45      818.73     13.52 o 
   5   4   2     1052.77     1037.70     17.83 o 
   6   4   2       74.50       70.30      9.11 o 
   7   4   2      736.59      708.65     20.35 o 
   8   4   2      343.90      392.45     23.90 o 
   9   4   2       40.96       61.44     14.85 o 
  -9   5   2      158.34      139.98     19.78 o 
  -8   5   2       14.31       25.51      7.58 o 
  -7   5   2      639.71      672.17     17.44 o 
  -6   5   2     1465.04     1394.11     24.60 o 
  -5   5   2      379.78      368.95     11.08 o 
  -4   5   2     4079.96     4158.66     41.57 o 
  -3   5   2      733.92      736.24     11.60 o 
  -2   5   2     2739.20     2786.68     27.45 o 
  -1   5   2     1992.39     2056.60     20.83 o 
   0   5   2       88.68       91.26      2.44 o 
   1   5   2      138.23      170.25      4.09 o 
   2   5   2     1517.41     1504.97     17.27 o 
   3   5   2      346.81      337.37      7.17 o 
   4   5   2     1321.23     1390.13     19.19 o 
   5   5   2      303.50      300.84     15.98 o 
   6   5   2     2184.78     2137.92     36.76 o 
   7   5   2      119.36      122.10      9.43 o 
   8   5   2      541.36      558.60     27.96 o 
   9   5   2      259.56      311.18     25.18 o 
  -9   6   2       11.14        9.40     11.78 o 
  -8   6   2       39.85       36.24      8.61 o 
  -7   6   2      265.79      282.06     11.93 o 
  -6   6   2     1523.50     1519.09     26.17 o 
  -5   6   2       94.76      100.84      6.51 o 
  -4   6   2      606.93      616.61      9.34 o 
  -3   6   2     2579.47     2603.21     27.81 o 
  -2   6   2      625.39      639.72      9.93 o 
  -1   6   2      468.67      474.85      7.16 o 
   0   6   2      550.51      541.44      7.14 o 
   1   6   2      272.82      254.51      4.48 o 
   2   6   2     1562.37     1534.36     21.37 o 
   3   6   2      142.69      169.91      5.18 o 
   4   6   2      395.63      424.28      9.29 o 
   5   6   2      181.85      172.17     14.21 o 
   6   6   2        1.52        0.35      4.52 o 
   7   6   2        8.47        4.23      8.41 o 
   8   6   2       51.08       54.25     12.47 o 
   9   6   2       10.52        5.74      7.44 o 
  -9   7   2      257.25      266.45     24.77 o 
  -8   7   2       31.98       35.45     12.88 o 
  -7   7   2      147.96      150.99     13.58 o 
  -6   7   2        4.34       10.20      7.96 o 
  -5   7   2      387.71      374.40     11.51 o 
  -4   7   2     2613.87     2550.48     29.30 o 
  -3   7   2       48.72       51.51      3.71 o 
  -2   7   2     2469.57     2466.14     25.64 o 
  -1   7   2     7264.91     7272.42     55.25 o 
   0   7   2      154.26      143.97      3.78 o 
   1   7   2     7152.76     7093.77     59.32 o 
   2   7   2       10.60       20.50      2.53 o 
   3   7   2      991.32      999.32     14.78 o 
   4   7   2     3686.52     3723.83     74.20 o 
   5   7   2       88.92       87.98      6.76 o 
   6   7   2     1434.96     1405.50     28.45 o 
   7   7   2      392.65      372.81     21.99 o 
   8   7   2      108.01      103.56     12.33 o 
   9   7   2      157.06      153.65     13.66 o 
  -9   8   2        1.25       -0.75     12.18 o 
  -8   8   2       16.16       12.84      8.61 o 
  -7   8   2        2.46        3.21      4.74 o 
  -6   8   2      346.89      314.64     11.73 o 
  -5   8   2        1.09        5.60      3.53 o 
  -4   8   2      521.13      518.56     11.07 o 
  -3   8   2        1.38        1.78      2.06 o 
  -2   8   2        0.04        1.13      1.72 o 
  -1   8   2       41.27       38.18      2.23 o 
   0   8   2      121.26      109.10      3.76 o 
   1   8   2     1929.36     2074.55     20.50 o 
   2   8   2      195.79      206.99      4.92 o 
   3   8   2       26.69       24.66      2.81 o 
   4   8   2       29.60       27.72      3.73 o 
   5   8   2       92.36       93.30      6.07 o 
   6   8   2       34.12       33.97      7.45 o 
   7   8   2       10.47       14.12      6.54 o 
   8   8   2        4.06        2.20     14.18 o 
   9   8   2        1.56        0.48      7.18 o 
  -8   9   2       50.54       46.08     16.53 o 
  -7   9   2       49.04       54.04      8.67 o 
  -6   9   2       15.11       26.12      6.09 o 
  -5   9   2        3.38        1.65      3.58 o 
  -4   9   2     2402.39     2313.38     32.97 o 
  -3   9   2      115.78      131.90      5.58 o 
  -2   9   2     5345.71     5131.74     47.63 o 
  -1   9   2    10597.04    10536.55     78.90 o 
   0   9   2       86.34       92.33      3.15 o 
   1   9   2    10094.14    10390.74     85.90 o 
   2   9   2      562.35      568.80      9.68 o 
   3   9   2       31.37       37.44      3.21 o 
   4   9   2     1983.09     1976.07     27.06 o 
   5   9   2       35.68       28.74      4.46 o 
   6   9   2     1167.79     1132.38     28.11 o 
   7   9   2      209.05      212.53     13.45 o 
   8   9   2      123.69      109.18     11.65 o 
  -8  10   2       83.61       80.00     10.85 o 
  -7  10   2      306.39      319.60     16.34 o 
  -6  10   2      174.72      176.46      9.69 o 
  -5  10   2      297.49      295.99     10.98 o 
  -4  10   2       65.70       63.58      4.93 o 
  -3  10   2     1138.22     1078.53     16.33 o 
  -2  10   2       58.24       58.53      3.79 o 
  -1  10   2     2571.44     2703.02     24.39 o 
   0  10   2      787.26      718.71      9.24 o 
   1  10   2      126.07      157.87      4.50 o 
   2  10   2      748.80      707.46     10.42 o 
   3  10   2       72.33       89.70      5.66 o 
   4  10   2       11.74       13.88      3.31 o 
   5  10   2       63.02       72.42     20.36 o 
   6  10   2        9.76        6.60      5.78 o 
   7  10   2       25.10       18.03      7.01 o 
   8  10   2       16.01       14.32      7.47 o 
  -8  11   2        7.83       18.64      7.99 o 
  -7  11   2       20.10       14.37      6.68 o 
  -6  11   2      273.83      275.71     11.55 o 
  -5  11   2      122.30      111.67      7.64 o 
  -4  11   2     2746.85     2710.63     32.23 o 
  -3  11   2      339.30      353.95      9.12 o 
  -2  11   2     2625.69     2586.33     24.78 o 
  -1  11   2     3240.86     3309.22     29.16 o 
   0  11   2      321.19      322.70      6.05 o 
   1  11   2     1003.30     1026.01     13.12 o 
   2  11   2      387.20      376.76     18.63 o 
   3  11   2      245.47      257.57     12.66 o 
   4  11   2      778.20      777.71     15.10 o 
   5  11   2        9.42        3.77      4.72 o 
   6  11   2      664.06      632.83     21.12 o 
   7  11   2       88.09       88.37     10.57 o 
   8  11   2      140.43      149.42     30.46 o 
  -8  12   2      199.40      197.46     14.79 o 
  -7  12   2       97.69       99.27     10.78 o 
  -6  12   2      179.12      176.74     12.27 o 
  -5  12   2      994.86      944.96     20.26 o 
  -4  12   2      262.52      262.20      8.79 o 
  -3  12   2      847.72      848.37     14.74 o 
  -2  12   2     1131.33     1086.78     18.82 o 
  -1  12   2        7.26        5.81      1.93 o 
   0  12   2     1589.08     1455.94     15.65 o 
   1  12   2        7.21        5.58      1.95 o 
   2  12   2     1295.09     1227.59     37.43 o 
   3  12   2      492.86      502.31     11.49 o 
   4  12   2       71.37       55.58      8.85 o 
   5  12   2      405.90      425.47     16.33 o 
   6  12   2       18.06       16.49     12.65 o 
   7  12   2      149.59      133.82     19.32 o 
   8  12   2       24.98       12.68     13.95 o 
  -8  13   2        6.83        1.43      7.55 o 
  -7  13   2       22.44       36.53      9.17 o 
  -6  13   2      152.48      129.12     10.90 o 
  -5  13   2       75.12       68.62      6.88 o 
  -4  13   2     1327.31     1291.13     20.50 o 
  -3  13   2      130.26      134.18      7.01 o 
  -2  13   2     1076.39     1078.72     14.15 o 
  -1  13   2     1698.27     1591.07     17.47 o 
   0  13   2      420.57      424.78      7.56 o 
   1  13   2      482.94      465.53      8.77 o 
   2  13   2        0.43       -1.51      2.68 o 
   3  13   2      347.11      335.47     10.85 o 
   4  13   2       39.02       46.20      6.85 o 
   5  13   2      262.67      293.66     14.34 o 
   6  13   2      211.71      189.11     13.04 o 
   7  13   2       16.41       24.89      7.93 o 
   8  13   2        9.23        4.29      8.21 o 
  -7  14   2       97.18       77.16     10.42 o 
  -6  14   2       70.45       68.75      9.23 o 
  -5  14   2      518.55      507.49     15.13 o 
  -4  14   2       43.01       39.79      4.88 o 
  -3  14   2      868.80      841.51     16.34 o 
  -2  14   2      453.56      422.03      9.84 o 
  -1  14   2      363.12      344.82      7.39 o 
   0  14   2     2011.21     1952.92     26.79 o 
   1  14   2      254.04      252.15      6.75 o 
   2  14   2     1602.47     1594.41     23.45 o 
   3  14   2      945.16      942.61     22.50 o 
   4  14   2      235.21      227.25     23.18 o 
   5  14   2     1228.41     1281.04     31.56 o 
   6  14   2        2.59        2.29      5.90 o 
   7  14   2      398.95      416.82     19.31 o 
  -7  15   2       30.79       19.88     10.62 o 
  -6  15   2        1.20        3.21      6.51 o 
  -5  15   2        4.41        4.54      5.71 o 
  -4  15   2      142.79      133.20      8.00 o 
  -3  15   2       35.58       32.11      4.29 o 
  -2  15   2      786.78      770.19     13.99 o 
  -1  15   2      141.87      134.78      6.01 o 
   0  15   2      653.82      624.66     10.00 o 
   1  15   2        9.65       13.93      2.77 o 
   2  15   2      168.88      160.78      7.37 o 
   3  15   2       76.38       60.80     20.88 o 
   4  15   2       57.43       46.75     12.18 o 
   5  15   2      246.00      252.30     21.55 o 
   6  15   2        0.13       -1.05      6.26 o 
   7  15   2       14.07       20.54      8.51 o 
  -7  16   2      143.36      130.75     12.68 o 
  -6  16   2      316.70      331.04     16.60 o 
  -5  16   2      636.96      599.95     20.52 o 
  -4  16   2       51.45       52.50      5.66 o 
  -3  16   2      368.88      381.17     10.62 o 
  -2  16   2      189.91      199.14      8.94 o 
  -1  16   2      185.53      193.63      6.16 o 
   0  16   2      148.66      149.63      5.37 o 
   1  16   2        0.47       -0.67      3.21 o 
   2  16   2      265.90      309.52     12.46 o 
   3  16   2      344.66      362.16     24.74 o 
   4  16   2       94.13       75.36      9.98 o 
   5  16   2      827.21      846.64     24.75 o 
   6  16   2       46.51       67.47     12.04 o 
   7  16   2      439.40      472.74     49.92 o 
  -6  17   2       35.61       34.13      8.37 o 
  -5  17   2       58.60       62.92      9.04 o 
  -4  17   2      111.19      108.10      8.38 o 
  -3  17   2        3.84        4.86      3.32 o 
  -2  17   2       92.17       92.07      6.03 o 
  -1  17   2       27.69       33.43      4.75 o 
   0  17   2      840.86      864.01     12.82 o 
   1  17   2       54.78       55.58      5.42 o 
   2  17   2       53.59       67.76      8.15 o 
   3  17   2       29.57       31.06      6.74 o 
   4  17   2       33.93       41.28      7.61 o 
   5  17   2        6.94       13.14      7.15 o 
   6  17   2       13.11       12.19      7.52 o 
  -6  18   2      131.18      136.84     12.65 o 
  -5  18   2      522.64      565.88     29.67 o 
  -4  18   2       17.04       22.37      7.69 o 
  -3  18   2      844.61      826.73     20.52 o 
  -2  18   2      280.36      278.23      9.33 o 
  -1  18   2      646.34      666.78     15.65 o 
   0  18   2      533.67      559.20     12.99 o 
   1  18   2        5.47        3.10      5.45 o 
   2  18   2      399.67      383.26     21.20 o 
   3  18   2      467.54      471.77     16.85 o 
   4  18   2       27.33       19.30      7.05 o 
   5  18   2      422.86      369.61     17.24 o 
   6  18   2       23.59       19.17      8.51 o 
  -5  19   2       26.97       26.53      7.97 o 
  -4  19   2      256.62      225.83     13.49 o 
  -3  19   2      187.01      188.20     12.56 o 
  -2  19   2      218.25      205.71      8.87 o 
  -1  19   2      614.67      600.05     12.69 o 
   0  19   2       89.52       87.58      5.81 o 
   1  19   2      649.58      669.44     18.95 o 
   2  19   2      153.93      178.19     10.99 o 
   3  19   2      259.63      220.27     12.58 o 
   4  19   2      124.67      140.42     11.51 o 
   5  19   2        6.48       14.13      7.89 o 
  -5  20   2       19.30       21.88      8.16 o 
  -4  20   2       11.33       14.42      6.91 o 
  -3  20   2      219.93      204.34     12.30 o 
  -2  20   2      132.41      138.62      7.35 o 
  -1  20   2       87.59       97.80     10.94 o 
   0  20   2      536.12      555.60     16.07 o 
   1  20   2        0.13       -5.06      4.25 o 
   2  20   2      587.14      600.22     19.11 o 
   3  20   2       19.26       12.04      6.08 o 
   4  20   2       59.32       46.67      8.70 o 
   5  20   2       90.06       79.68     12.47 o 
  -4  21   2       57.74       56.25      9.49 o 
  -3  21   2       43.92       37.06      6.66 o 
  -2  21   2      301.01      308.85     12.17 o 
  -1  21   2      531.21      552.51     18.60 o 
   0  21   2       12.61       18.94      5.94 o 
   1  21   2      561.83      555.87     18.50 o 
   2  21   2      207.48      207.35     12.40 o 
   3  21   2      287.32      279.08     14.53 o 
   4  21   2      211.86      211.51     27.79 o 
  -4  22   2        4.12        1.68      9.40 o 
  -3  22   2        0.67        2.82      6.56 o 
  -2  22   2       52.74       47.98      6.68 o 
  -1  22   2        4.10        4.86      5.65 o 
   0  22   2       47.27       47.49      7.72 o 
   1  22   2       12.14       14.56      6.46 o 
   2  22   2      237.96      258.71     13.97 o 
   3  22   2        0.41       -5.43      6.05 o 
  -3  23   2        0.79       -1.70      6.28 o 
  -2  23   2      146.29      135.57     17.93 o 
  -1  23   2      179.32      173.82     12.32 o 
   0  23   2       67.81       65.09     11.54 o 
   1  23   2      420.72      488.18     18.12 o 
   2  23   2       96.40      106.62     10.72 o 
  -1  24   2       23.29        8.18     10.15 o 
   0  24   2        6.42        0.23      8.18 o 
   1  24   2       17.95       16.19      9.75 o 
  -9   1   3        1.86       17.35      7.96 o 
  -8   1   3      264.59      270.31     30.54 o 
  -7   1   3      157.73      151.79     11.63 o 
  -6   1   3      303.02      275.58     13.39 o 
  -5   1   3     1116.51     1094.61     19.09 o 
  -4   1   3      118.74      118.43      4.00 o 
  -3   1   3     9409.67     9207.64     75.90 o 
  -2   1   3        4.63       10.63      1.05 o 
  -1   1   3     1146.43     1271.47     13.21 o 
   0   1   3     8119.74     8192.87     66.43 o 
   1   1   3      367.99      352.75      4.87 o 
   2   1   3     3412.43     3393.72     29.99 o 
   3   1   3     2080.39     2213.86     29.19 o 
   4   1   3     1775.15     1807.05     22.90 o 
   5   1   3     2643.88     2668.51     32.74 o 
   6   1   3       10.42       10.48      3.74 o 
   7   1   3      723.48      784.50     32.60 o 
   8   1   3      272.42      280.14     21.87 o 
   9   1   3        5.95        5.05      7.70 o 
  -9   2   3       16.90       17.80     15.11 o 
  -8   2   3       17.26        5.05      6.39 o 
  -7   2   3       17.25       15.94     10.50 o 
  -6   2   3      206.08      186.17     12.92 o 
  -5   2   3      384.42      358.27     10.49 o 
  -4   2   3       16.58       22.32      3.09 o 
  -3   2   3     1615.77     1579.82     14.00 o 
  -2   2   3      368.07      392.03      5.69 o 
  -1   2   3        1.58        3.35      1.10 o 
   0   2   3       50.61       50.70      2.08 o 
   1   2   3     2889.79     2888.11     29.93 o 
   2   2   3     1439.22     1439.54     16.09 o 
   3   2   3      338.45      342.31      6.87 o 
   4   2   3     2554.25     2660.47     30.70 o 
   5   2   3        5.55        7.47      4.10 o 
   6   2   3      439.71      441.69     14.73 o 
   7   2   3       43.45       43.76      7.17 o 
   8   2   3        6.94       -2.26      8.76 o 
   9   2   3        4.76       -2.15     11.43 o 
  -9   3   3       11.65       13.05      7.92 o 
  -8   3   3      389.77      364.06     17.99 o 
  -7   3   3       63.18       59.88      8.63 o 
  -6   3   3      635.65      659.97     17.37 o 
  -5   3   3     3104.77     2974.89     38.22 o 
  -4   3   3       20.25       20.38      2.24 o 
  -3   3   3     5631.06     5640.18     51.13 o 
  -2   3   3     2298.32     2320.56     20.26 o 
  -1   3   3      776.97      781.63      8.33 o 
   0   3   3      349.81      405.89      6.55 o 
   1   3   3      669.28      669.23     17.52 o 
   2   3   3     1940.25     2083.41     30.25 o 
   3   3   3       36.40       36.57      3.74 o 
   4   3   3     2447.33     2566.38     29.75 o 
   5   3   3     1682.58     1747.51     23.85 o 
   6   3   3      120.01      124.98      9.92 o 
   7   3   3     1102.57     1082.05     25.57 o 
   8   3   3       57.90       61.84     13.11 o 
  -9   4   3       51.94       67.39     20.83 o 
  -8   4   3       19.58       12.52      7.21 o 
  -7   4   3      697.88      690.96     36.84 o 
  -6   4   3      792.98      744.19     17.02 o 
  -5   4   3     1015.68      975.93     18.38 o 
  -4   4   3     5956.79     5971.05     55.78 o 
  -3   4   3      715.05      730.55     11.46 o 
  -2   4   3     2581.90     2724.24     23.22 o 
  -1   4   3     1488.14     1487.58     13.24 o 
   0   4   3      122.51      105.71      3.39 o 
   1   4   3     2307.82     2266.60     41.13 o 
   2   4   3      178.46      185.45      6.30 o 
   3   4   3     2059.71     2103.13     30.78 o 
   4   4   3     2623.45     2630.77     34.72 o 
   5   4   3      347.11      353.95     12.18 o 
   6   4   3      898.67      925.64     23.70 o 
   7   4   3        1.49        9.00      5.30 o 
  -9   5   3       13.31       13.65      8.05 o 
  -8   5   3      142.34      145.94     13.06 o 
  -7   5   3      137.57      118.00     11.13 o 
  -6   5   3       33.32       23.53      4.98 o 
  -5   5   3      302.70      320.10     11.28 o 
  -4   5   3      578.14      584.51     14.71 o 
  -3   5   3      248.18      256.44      6.76 o 
  -2   5   3       90.67       85.82      3.78 o 
  -1   5   3     2782.33     2707.20     22.19 o 
   0   5   3      981.03      982.72     15.14 o 
   1   5   3      643.65      611.74     18.33 o 
   2   5   3     2245.73     2324.40     31.98 o 
   3   5   3       45.24       46.94      3.94 o 
   4   5   3     1040.35     1028.61     19.97 o 
   5   5   3     1748.49     1746.38     30.29 o 
   6   5   3      162.38      169.02     10.30 o 
   7   5   3      762.93      790.83     38.72 o 
   8   5   3      349.45      348.42     21.87 o 
  -9   6   3      136.03      145.03     19.90 o 
  -8   6   3        0.85        0.22      6.83 o 
  -7   6   3      482.33      442.14     15.58 o 
  -6   6   3     1559.37     1514.61     26.30 o 
  -5   6   3       85.65       84.42      5.42 o 
  -4   6   3     2675.78     2667.72     30.13 o 
  -3   6   3     1152.84     1191.83     16.24 o 
  -2   6   3     1614.00     1655.88     24.87 o 
  -1   6   3     2041.34     1929.34     15.57 o 
   0   6   3      200.07      226.16      5.84 o 
   1   6   3     1700.84     1686.49     39.19 o 
   2   6   3     1083.81     1030.87     17.53 o 
   3   6   3     4133.46     4100.93     53.51 o 
   4   6   3     2460.33     2453.74     36.73 o 
   5   6   3      256.04      243.98     10.19 o 
   6   6   3     2614.20     2621.96     42.39 o 
   7   6   3      210.22      228.56     11.94 o 
   8   6   3      127.14      121.13     15.03 o 
   9   6   3      154.24      147.35     20.59 o 
  -9   7   3       21.35       17.46     13.81 o 
  -8   7   3       14.40       24.61      8.36 o 
  -7   7   3       21.56       27.12      6.78 o 
  -6   7   3      152.43      159.84      8.82 o 
  -5   7   3       12.42        5.17      4.63 o 
  -4   7   3        4.93        5.23      2.63 o 
  -3   7   3      405.72      439.92     12.73 o 
  -2   7   3      284.99      275.80     12.42 o 
  -1   7   3        3.41        3.82      1.10 o 
   0   7   3       54.05       57.85      2.43 o 
   1   7   3       14.44       14.96      1.63 o 
   2   7   3      804.79      812.90     13.13 o 
   3   7   3        6.46       12.14      3.22 o 
   4   7   3        9.84        9.45      3.58 o 
   5   7   3       26.69       29.12      4.99 o 
   6   7   3      181.44      175.33      9.86 o 
   7   7   3       11.90        8.12      8.06 o 
   8   7   3       16.26       16.45      7.28 o 
   9   7   3       11.69       20.59     13.11 o 
  -9   8   3      120.91      111.44     20.48 o 
  -8   8   3      253.82      242.29     16.00 o 
  -7   8   3      308.90      279.52     12.24 o 
  -6   8   3      464.87      483.52     14.29 o 
  -5   8   3     2011.58     1986.60     28.39 o 
  -4   8   3     3579.27     3446.10     37.32 o 
  -3   8   3      374.13      358.93      8.57 o 
  -2   8   3     1766.91     1752.24     17.49 o 
  -1   8   3     1541.53     1545.63     15.51 o 
   0   8   3      229.78      214.40      4.57 o 
   1   8   3      189.71      278.49      7.70 o 
   2   8   3      422.56      427.66      7.04 o 
   3   8   3     1537.18     1515.46     24.93 o 
   4   8   3     1479.20     1457.02     25.59 o 
   5   8   3        2.64        8.43      4.29 o 
   6   8   3     1206.76     1199.12     29.88 o 
   7   8   3        4.98        2.45      5.75 o 
   8   8   3       25.13       34.18      8.30 o 
  -8   9   3       25.37       19.49     12.01 o 
  -7   9   3        4.73        8.42      5.03 o 
  -6   9   3      129.77      120.53      8.81 o 
  -5   9   3      109.51      110.44      9.78 o 
  -4   9   3      112.35      113.11      6.42 o 
  -3   9   3      394.01      390.30      9.26 o 
  -2   9   3      134.81      128.53      4.08 o 
  -1   9   3      611.33      584.41      8.36 o 
   0   9   3       80.69       99.40      3.45 o 
   1   9   3      904.72      903.07     11.40 o 
   2   9   3       22.80       23.38      3.05 o 
   3   9   3       56.27       66.47      4.67 o 
   4   9   3        4.39        3.36      3.13 o 
   5   9   3       42.31       41.92      5.03 o 
   6   9   3        3.28        1.80      7.22 o 
   7   9   3        6.93        2.31      5.96 o 
   8   9   3       15.39       11.42     16.94 o 
  -8  10   3       39.04       44.11      9.16 o 
  -7  10   3      265.22      257.65     12.26 o 
  -6  10   3      728.87      737.06     23.33 o 
  -5  10   3      327.50      325.80     14.62 o 
  -4  10   3     3699.07     3658.94     39.93 o 
  -3  10   3      593.88      596.73     17.01 o 
  -2  10   3     3778.54     3754.41     32.91 o 
  -1  10   3     3523.67     3580.92     30.93 o 
   0  10   3      441.60      439.93      7.10 o 
   1  10   3     2054.35     2045.23     21.27 o 
   2  10   3      567.06      618.12     19.34 o 
   3  10   3      542.14      519.30     11.52 o 
   4  10   3     1100.60     1060.78     18.41 o 
   5  10   3       84.75       66.39      9.74 o 
   6  10   3      820.31      792.10     23.08 o 
   7  10   3       20.29       19.14      7.03 o 
   8  10   3       96.23      114.64     18.13 o 
  -8  11   3       23.16       26.90     10.62 o 
  -7  11   3      135.85      141.50     12.06 o 
  -6  11   3       33.47       33.12      6.09 o 
  -5  11   3      418.82      426.92     11.77 o 
  -4  11   3       96.99      103.53      6.15 o 
  -3  11   3      652.92      660.38     12.82 o 
  -2  11   3      580.81      544.00     10.67 o 
  -1  11   3     2880.16     2953.12     26.87 o 
   0  11   3     2871.57     2974.89     27.55 o 
   1  11   3        5.49        3.12      2.53 o 
   2  11   3     2265.81     2275.04     37.24 o 
   3  11   3      868.29      897.21     15.99 o 
   4  11   3       88.84       82.64      5.71 o 
   5  11   3      332.60      314.16     14.18 o 
   6  11   3        1.48        0.82      5.48 o 
   7  11   3      313.67      327.70     16.40 o 
   8  11   3       64.58       48.98     10.24 o 
  -8  12   3        7.07        1.78      7.25 o 
  -7  12   3       63.24       67.26      9.91 o 
  -6  12   3      326.67      288.96     12.16 o 
  -5  12   3       85.12       85.10      6.39 o 
  -4  12   3     1758.22     1734.69     24.48 o 
  -3  12   3      769.70      792.33     14.45 o 
  -2  12   3     1181.48     1195.09     17.17 o 
  -1  12   3     1825.46     1786.93     18.76 o 
   0  12   3       66.20       71.14      3.45 o 
   1  12   3      976.26      983.42     13.84 o 
   2  12   3      186.07      199.62      7.63 o 
   3  12   3     1347.85     1388.92     23.10 o 
   4  12   3      317.25      291.17     11.66 o 
   5  12   3      227.66      195.56     11.83 o 
   6  12   3      302.88      285.91     14.59 o 
   7  12   3       70.85       82.26     10.63 o 
   8  12   3       34.73       27.58     11.54 o 
  -8  13   3      245.17      247.52     16.45 o 
  -7  13   3       97.21       85.98     10.67 o 
  -6  13   3      120.41      127.66      9.08 o 
  -5  13   3      261.99      231.00      9.48 o 
  -4  13   3      330.47      331.22     10.13 o 
  -3  13   3      727.42      681.41     13.47 o 
  -2  13   3       56.90       59.67      4.45 o 
  -1  13   3      610.64      577.14      9.42 o 
   0  13   3     2160.47     2100.92     21.11 o 
   1  13   3       12.59       11.27      2.97 o 
   2  13   3     1461.69     1460.09     22.04 o 
   3  13   3     1048.11     1135.11     19.36 o 
   4  13   3      620.03      574.53     29.44 o 
   5  13   3      912.14      931.91     25.16 o 
   6  13   3       57.71       64.92     18.80 o 
   7  13   3      287.44      268.51     16.00 o 
  -7  14   3       18.46       16.17      7.59 o 
  -6  14   3       58.12       58.40      8.83 o 
  -5  14   3       33.67       31.18      5.14 o 
  -4  14   3        0.67        1.16      3.12 o 
  -3  14   3      187.69      187.68      7.50 o 
  -2  14   3      395.18      365.44      9.33 o 
  -1  14   3       92.23       86.18      4.16 o 
   0  14   3       30.56       35.40      3.03 o 
   1  14   3      237.99      224.68      8.00 o 
   2  14   3      113.33       96.29      8.84 o 
   3  14   3      684.15      687.45     16.97 o 
   4  14   3      144.44      119.44     13.49 o 
   5  14   3       94.24      105.65     10.01 o 
   6  14   3       92.49       91.55     16.19 o 
   7  14   3       45.67       52.62     12.53 o 
  -7  15   3       68.33       69.60     11.86 o 
  -6  15   3      218.17      217.79     24.77 o 
  -5  15   3      247.04      256.17     13.21 o 
  -4  15   3       22.33       32.00      4.84 o 
  -3  15   3      322.05      308.69      9.56 o 
  -2  15   3      322.32      346.87      9.40 o 
  -1  15   3       63.63       63.71      5.84 o 
   0  15   3      392.90      404.06      8.07 o 
   1  15   3       75.38       72.06      5.42 o 
   2  15   3      931.11     1005.48     22.64 o 
   3  15   3      846.65      811.84     21.21 o 
   4  15   3      284.85      281.40     15.52 o 
   5  15   3      865.29      868.37     24.85 o 
   6  15   3       12.17       16.82      7.35 o 
   7  15   3      236.90      216.18     27.24 o 
  -7  16   3       25.53       29.48      8.80 o 
  -6  16   3       17.21       14.87      6.93 o 
  -5  16   3       80.95       72.74      8.95 o 
  -4  16   3       50.24       44.27      5.46 o 
  -3  16   3        9.37        7.66      3.56 o 
  -2  16   3      164.68      162.09      7.04 o 
  -1  16   3      227.50      237.80      7.67 o 
   0  16   3       78.94       75.39      4.89 o 
   1  16   3        0.39       -4.00      2.82 o 
   2  16   3      115.17       69.38      5.80 o 
   3  16   3        8.85        5.47      5.18 o 
   4  16   3       21.66       12.09      6.15 o 
   5  16   3       40.78       34.82      8.04 o 
   6  16   3        0.04       -7.65      6.38 o 
   7  16   3        5.78       17.48     10.50 o 
  -6  17   3       78.73       63.61      9.98 o 
  -5  17   3      390.02      396.11     30.83 o 
  -4  17   3        0.66        2.91      3.78 o 
  -3  17   3     1418.70     1372.99     28.36 o 
  -2  17   3      102.91       95.25      8.29 o 
  -1  17   3      318.82      304.92     14.32 o 
   0  17   3      626.45      684.17     13.24 o 
   1  17   3       51.15       50.12      5.29 o 
   2  17   3      208.87      240.12     11.69 o 
   3  17   3      194.84      218.32     21.93 o 
   4  17   3      204.91      199.63     12.56 o 
   5  17   3      464.38      544.67     20.50 o 
   6  17   3        0.28       -1.48      7.24 o 
  -6  18   3       69.53       87.68     15.90 o 
  -5  18   3        3.34        3.80      6.42 o 
  -4  18   3      112.86      106.37      7.45 o 
  -3  18   3       12.31       11.08      4.22 o 
  -2  18   3      130.16      131.14      8.72 o 
  -1  18   3      217.29      227.69     12.26 o 
   0  18   3       93.03       88.57      6.62 o 
   1  18   3      152.05      171.13      8.30 o 
   2  18   3       93.61       80.43      8.13 o 
   3  18   3       51.58       53.96      9.19 o 
   4  18   3      101.06      107.35     10.27 o 
   5  18   3       75.81       81.00     14.16 o 
   6  18   3       87.03       62.28     10.85 o 
  -5  19   3      300.90      286.74     15.87 o 
  -4  19   3        0.12       -1.02      5.07 o 
  -3  19   3      481.55      501.83     20.00 o 
  -2  19   3      129.74      128.02      8.79 o 
  -1  19   3      483.88      503.39     14.47 o 
   0  19   3      414.10      410.97     17.05 o 
   1  19   3       27.77       32.21      6.17 o 
   2  19   3      505.04      501.88     18.56 o 
   3  19   3      172.41      158.86     11.43 o 
   4  19   3       24.14       16.86      6.99 o 
   5  19   3      136.09      126.39     17.06 o 
  -5  20   3       35.45       34.61     14.65 o 
  -4  20   3      308.83      321.06     13.67 o 
  -3  20   3       47.99       45.15      5.81 o 
  -2  20   3      228.12      234.71      9.19 o 
  -1  20   3      178.52      189.28      9.73 o 
   0  20   3       57.78       54.23     21.64 o 
   1  20   3      900.14      912.82     23.45 o 
   2  20   3       33.12       40.49      7.54 o 
   3  20   3      295.65      275.23     14.19 o 
   4  20   3       90.98       91.98     10.44 o 
   5  20   3       33.13       27.98      8.69 o 
  -4  21   3        0.04        4.11      5.63 o 
  -3  21   3       38.16       37.35      6.76 o 
  -2  21   3       49.20       41.82      6.65 o 
  -1  21   3       50.44       61.47      7.09 o 
   0  21   3      336.63      327.42     19.61 o 
   1  21   3        0.00       -0.95      5.25 o 
   2  21   3      151.21      162.65     11.47 o 
   3  21   3        1.59        2.95      6.08 o 
   4  21   3       36.05       25.35      8.10 o 
  -3  22   3       21.88       29.77      6.80 o 
  -2  22   3      462.35      468.89     15.95 o 
  -1  22   3      302.11      306.18     19.84 o 
   0  22   3       70.53       71.01     11.66 o 
   1  22   3      490.91      464.68     23.61 o 
   2  22   3       82.77       90.11      9.69 o 
   3  22   3      303.14      307.60     15.34 o 
  -2  23   3       36.68       44.70      7.25 o 
  -1  23   3        3.40       12.84      6.35 o 
   0  23   3       14.21       20.77      9.05 o 
   1  23   3        2.55        2.55      8.59 o 
   2  23   3       41.68       65.85      9.36 o 
  -9   0   4        6.94        1.33      9.63 o 
  -8   0   4      247.06      209.42     21.17 o 
  -7   0   4        5.81       14.21      8.93 o 
  -6   0   4      436.03      403.59     23.38 o 
  -5   0   4     1587.47     1490.86     44.38 o 
  -4   0   4     1174.70     1121.99     23.33 o 
  -3   0   4     2390.33     2433.19     28.13 o 
  -2   0   4      470.49      506.67     14.88 o 
  -1   0   4     4140.43     4233.49     52.75 o 
   0   0   4     2632.09     2653.27     34.39 o 
   1   0   4      147.99      163.36      5.15 o 
   2   0   4    31200.49    31441.10    450.87 o 
   3   0   4     1504.11     1499.90     23.04 o 
   4   0   4     4675.55     4876.68     63.09 o 
   5   0   4     2518.97     2522.54     38.80 o 
   6   0   4       34.01       41.36     10.15 o 
   7   0   4      248.86      257.98     19.78 o 
   8   0   4       71.44       64.57     14.10 o 
   9   0   4       91.05      122.87     18.39 o 
  -9   1   4        1.86        3.05      7.69 o 
  -8   1   4       27.19       23.24      8.79 o 
  -7   1   4        1.30        0.80      5.02 o 
  -6   1   4       36.90       30.95      7.22 o 
  -5   1   4      195.95      186.12      8.90 o 
  -4   1   4       95.67       95.53      3.24 o 
  -3   1   4       94.12      104.94      3.20 o 
  -2   1   4      985.18      961.26     10.53 o 
  -1   1   4      403.64      428.07      8.88 o 
   0   1   4      391.81      371.62      5.88 o 
   1   1   4     3534.65     3696.68     32.22 o 
   2   1   4      474.46      495.42      6.79 o 
   3   1   4      302.41      321.94      7.83 o 
   4   1   4     1393.60     1546.13     18.01 o 
   5   1   4       85.83       97.11      4.80 o 
   6   1   4       98.07      104.78      7.70 o 
   7   1   4        2.99        1.67      6.02 o 
   8   1   4       37.57       28.97      8.55 o 
   9   1   4       49.84       69.10     19.99 o 
  -9   2   4       16.12        2.87     13.60 o 
  -8   2   4      320.43      309.20     17.23 o 
  -7   2   4      104.59       94.88     10.34 o 
  -6   2   4      533.37      531.32     18.99 o 
  -5   2   4     1917.72     1920.84     30.16 o 
  -4   2   4      338.70      333.06      8.07 o 
  -3   2   4     2754.79     2693.48     24.33 o 
  -2   2   4      547.06      581.22      7.60 o 
  -1   2   4      934.60      969.65     11.57 o 
   0   2   4      983.58      987.13     11.19 o 
   1   2   4        1.56        1.06      1.12 o 
   2   2   4     6061.07     6184.37     52.07 o 
   3   2   4       57.05       46.88      4.45 o 
   4   2   4     3429.06     3504.73     37.87 o 
   5   2   4     2328.22     2314.39     36.71 o 
   6   2   4        6.64        2.96      4.22 o 
   7   2   4      487.27      433.64     24.02 o 
   8   2   4      143.45      145.64     12.66 o 
   9   2   4       15.19       29.58     16.13 o 
  -9   3   4       60.39       56.01     10.67 o 
  -8   3   4        0.84       -0.60     12.79 o 
  -7   3   4      254.22      243.91     14.71 o 
  -6   3   4      231.77      222.33     21.61 o 
  -5   3   4      229.68      238.14      7.68 o 
  -4   3   4      194.14      193.72      6.23 o 
  -3   3   4      125.93      136.51      4.52 o 
  -2   3   4      806.91      760.65     10.53 o 
  -1   3   4     2703.36     2786.43     26.19 o 
   0   3   4      379.98      379.46      6.09 o 
   1   3   4     1892.07     1892.03     18.70 o 
   2   3   4     1279.25     1317.47     17.36 o 
   3   3   4      302.29      268.36      9.05 o 
   4   3   4      581.67      624.19     12.90 o 
   5   3   4       28.61       28.71      5.57 o 
   6   3   4      488.97      501.96     15.33 o 
   7   3   4       19.53       37.59     10.44 o 
   8   3   4      132.63      107.15     15.14 o 
   9   3   4      108.71      104.77     18.91 o 
  -9   4   4        4.00        5.14      8.27 o 
  -8   4   4       88.94      106.20     13.66 o 
  -7   4   4       18.01       14.92      6.84 o 
  -6   4   4      532.72      524.75     19.40 o 
  -5   4   4     2371.15     2331.29     28.30 o 
  -4   4   4       11.05       14.85      3.63 o 
  -3   4   4     4257.74     4189.79     47.05 o 
  -2   4   4      449.36      496.19      6.96 o 
  -1   4   4     1474.94     1564.88     19.56 o 
   0   4   4      708.96      713.80     12.74 o 
   1   4   4     2264.70     2227.88     31.52 o 
   2   4   4     2544.39     2597.24     35.17 o 
   3   4   4      661.78      636.52     13.59 o 
   4   4   4     1200.62     1152.62     26.74 o 
   5   4   4     2261.22     2218.86     35.85 o 
   6   4   4       17.23       15.76      6.38 o 
   7   4   4      714.16      695.68     22.89 o 
   8   4   4       70.31       55.87     12.24 o 
   9   4   4       69.11       61.14     16.88 o 
  -9   5   4      149.94      167.33     15.20 o 
  -8   5   4       12.79       19.74     12.82 o 
  -7   5   4     1143.76     1038.80     42.93 o 
  -6   5   4      395.32      393.47     12.61 o 
  -5   5   4      711.54      697.21     13.62 o 
  -4   5   4     2183.50     2140.69     25.64 o 
  -3   5   4       21.70       23.93      2.84 o 
  -2   5   4      514.42      509.14      6.99 o 
  -1   5   4      299.09      272.21      8.08 o 
   0   5   4      238.06      256.39      5.04 o 
   1   5   4     3692.82     3759.22     47.82 o 
   2   5   4      334.43      322.68      8.78 o 
   3   5   4     2955.29     2996.03     41.34 o 
   4   5   4      855.44      862.86     18.10 o 
   5   5   4      455.44      463.74     13.79 o 
   6   5   4      375.75      377.37     13.64 o 
   7   5   4       31.49       28.56      6.59 o 
  -9   6   4        0.58       -7.77      9.75 o 
  -8   6   4       25.35       38.38      9.18 o 
  -7   6   4       21.95       37.06      8.43 o 
  -6   6   4       49.10       45.41      6.83 o 
  -5   6   4       52.72       55.82      4.74 o 
  -4   6   4       16.12       14.28      2.95 o 
  -3   6   4      313.55      309.45      7.75 o 
  -2   6   4      526.61      538.68      9.55 o 
  -1   6   4      190.89      246.72      4.11 o 
   0   6   4       77.82       86.25      3.85 o 
   1   6   4       46.29       38.38      2.16 o 
   2   6   4      141.72      143.91      6.08 o 
   3   6   4      184.19      182.72     23.47 o 
   4   6   4      228.16      208.10      8.75 o 
   5   6   4      912.03      912.87     20.22 o 
   6   6   4      346.01      339.91     13.22 o 
   7   6   4      432.79      398.47     15.15 o 
  -8   7   4      164.23      140.64     31.18 o 
  -7   7   4      751.17      718.32     54.21 o 
  -6   7   4     1188.01     1171.63     23.01 o 
  -5   7   4      148.17      152.45     11.86 o 
  -4   7   4     1941.90     1963.95     25.17 o 
  -3   7   4        1.28        4.54      2.39 o 
  -2   7   4      528.42      526.49      9.66 o 
  -1   7   4       10.16        9.51      1.33 o 
   0   7   4       39.59       33.95      3.02 o 
   1   7   4     1173.07     1075.24     13.59 o 
   2   7   4        3.16        5.21      4.79 o 
   3   7   4     3717.23     3709.26     91.83 o 
   4   7   4     3346.58     3270.41     46.47 o 
   5   7   4     1204.57     1222.98     24.24 o 
   6   7   4     1320.13     1283.08     26.34 o 
   7   7   4       38.09       38.94      6.85 o 
   8   7   4      159.58      151.70     16.01 o 
  -8   8   4       16.72        5.50      7.33 o 
  -7   8   4      180.98      193.95     12.53 o 
  -6   8   4      138.10      132.65     10.27 o 
  -5   8   4       30.76       30.89      4.35 o 
  -4   8   4       27.70       20.41      3.66 o 
  -3   8   4       51.64       45.95      3.91 o 
  -2   8   4       27.52       36.46      3.85 o 
  -1   8   4       14.36       17.53      1.64 o 
   0   8   4       98.79      112.66      3.99 o 
   1   8   4      297.91      300.95      6.09 o 
   2   8   4       47.66       48.19      4.44 o 
   3   8   4       33.52       37.54      4.53 o 
   4   8   4      437.71      428.98     23.55 o 
   5   8   4       25.59       20.16      5.11 o 
   6   8   4        0.00       -1.48      4.55 o 
   7   8   4        4.42        3.77      7.43 o 
   8   8   4       40.16       24.11      8.05 o 
  -8   9   4       30.12       50.88     10.34 o 
  -7   9   4      646.95      628.83     17.95 o 
  -6   9   4     1288.08     1313.27     25.35 o 
  -5   9   4      151.24      152.95      7.52 o 
  -4   9   4     2457.61     2405.93     29.46 o 
  -3   9   4        0.15       -1.80      2.27 o 
  -2   9   4     1769.42     1810.36     21.88 o 
  -1   9   4      301.34      282.60      5.85 o 
   0   9   4     2257.89     2243.34     23.11 o 
   1   9   4     3715.69     3624.08     33.70 o 
   2   9   4      597.16      582.92     11.73 o 
   3   9   4     1402.97     1392.51     24.35 o 
   4   9   4     2439.03     2394.89     40.58 o 
   5   9   4      450.07      436.12     13.85 o 
   6   9   4      377.51      391.25     14.03 o 
   7   9   4        5.44       11.00      6.23 o 
   8   9   4      199.36      178.60     13.79 o 
  -8  10   4        5.49       17.34     10.50 o 
  -7  10   4        0.21       -0.56      4.73 o 
  -6  10   4       16.13       20.52      5.38 o 
  -5  10   4      121.29      127.32      7.07 o 
  -4  10   4      101.93       96.09      6.87 o 
  -3  10   4      140.45      156.74      6.53 o 
  -2  10   4       18.74       24.98      3.29 o 
  -1  10   4      311.87      286.00      6.15 o 
   0  10   4     1269.20     1343.72     30.29 o 
   1  10   4       63.79       84.10      4.83 o 
   2  10   4      265.53      266.44      8.11 o 
   3  10   4      756.95      744.72     14.54 o 
   4  10   4       41.95       42.20      4.86 o 
   5  10   4       27.86       30.13      4.79 o 
   6  10   4       15.16       11.59      6.09 o 
   7  10   4      224.00      229.94     14.74 o 
   8  10   4       38.21       34.12      8.72 o 
  -8  11   4        0.15        7.31     11.25 o 
  -7  11   4      180.64      164.90     10.61 o 
  -6  11   4      166.99      169.99      9.83 o 
  -5  11   4      174.17      184.50     10.63 o 
  -4  11   4     1219.88     1297.38     20.46 o 
  -3  11   4       92.22       97.00      7.70 o 
  -2  11   4     2258.73     2216.07     26.00 o 
  -1  11   4     1358.17     1370.74     16.46 o 
   0  11   4     1030.82     1021.45     13.68 o 
   1  11   4     2059.99     2040.66     26.82 o 
   2  11   4       69.72       72.38      4.94 o 
   3  11   4     2185.52     2151.46     29.25 o 
   4  11   4      413.79      405.63     11.31 o 
   5  11   4      117.70      101.40      6.94 o 
   6  11   4      128.33      115.58     10.53 o 
   7  11   4       23.93       31.65      8.11 o 
   8  11   4       40.34       52.47      9.96 o 
  -8  12   4       39.48       44.67     14.91 o 
  -7  12   4        0.29        0.45      4.94 o 
  -6  12   4      380.92      392.87     14.39 o 
  -5  12   4       87.24       81.87      8.29 o 
  -4  12   4      952.98      943.99     17.32 o 
  -3  12   4     2775.12     2725.24     32.04 o 
  -2  12   4      311.62      317.23     10.10 o 
  -1  12   4     1157.00     1189.47     15.95 o 
   0  12   4     2631.12     2628.16     27.41 o 
   1  12   4      101.64      106.59      6.69 o 
   2  12   4     1000.60      957.26     21.43 o 
   3  12   4      561.84      539.19     12.72 o 
   4  12   4      348.50      347.03     11.28 o 
   5  12   4      440.88      449.57     18.94 o 
   6  12   4        7.28        2.37     11.20 o 
   7  12   4      108.21       81.99     10.85 o 
   8  12   4        0.91        0.43      7.99 o 
  -7  13   4       86.49       93.65     11.00 o 
  -6  13   4       97.32      121.62     11.10 o 
  -5  13   4      106.11      101.03      7.10 o 
  -4  13   4       26.30       25.67      4.41 o 
  -3  13   4      801.96      771.94     14.79 o 
  -2  13   4       49.48       43.66      4.20 o 
  -1  13   4       11.25        8.67      2.68 o 
   0  13   4      263.60      267.27      8.53 o 
   1  13   4      721.19      677.14     13.77 o 
   2  13   4       79.56       65.48      5.28 o 
   3  13   4      544.58      593.21     16.58 o 
   4  13   4       69.21       56.67      6.31 o 
   5  13   4        5.85        0.39      5.20 o 
   6  13   4      161.01      155.37     12.32 o 
   7  13   4       83.94       74.09     17.32 o 
  -7  14   4       77.55       53.47      9.66 o 
  -6  14   4      317.77      320.46     13.74 o 
  -5  14   4      434.59      413.60     12.49 o 
  -4  14   4      146.57      144.12      7.58 o 
  -3  14   4      172.91      165.45      7.39 o 
  -2  14   4       30.49       40.11      4.49 o 
  -1  14   4      606.69      604.35     12.89 o 
   0  14   4      755.34      772.32     15.18 o 
   1  14   4        3.27        3.37      3.11 o 
   2  14   4     1442.14     1430.29     22.70 o 
   3  14   4      546.23      588.89     14.04 o 
   4  14   4      680.41      707.57     20.83 o 
   5  14   4      636.24      587.09     19.97 o 
   6  14   4       25.98       20.50      8.56 o 
   7  14   4      328.19      315.64     21.81 o 
  -7  15   4       21.46       18.21      8.27 o 
  -6  15   4        1.47        0.47      5.15 o 
  -5  15   4       99.95      105.92     10.47 o 
  -4  15   4        9.97       13.09      4.86 o 
  -3  15   4      126.39      136.60     12.44 o 
  -2  15   4       66.86       75.01      7.93 o 
  -1  15   4      355.18      345.68      9.02 o 
   0  15   4       56.53       58.87      6.07 o 
   1  15   4       15.06       21.17      5.03 o 
   2  15   4       46.02       49.75      6.99 o 
   3  15   4       69.49       81.19      6.32 o 
   4  15   4       94.36       75.81      8.85 o 
   5  15   4        0.34        2.41      6.10 o 
   6  15   4       10.73       -1.67      6.88 o 
   7  15   4       31.50       31.75      9.54 o 
  -6  16   4      175.71      165.30     12.98 o 
  -5  16   4      311.83      302.18     14.84 o 
  -4  16   4      248.92      237.12     10.43 o 
  -3  16   4      847.23      822.44     16.22 o 
  -2  16   4      273.89      282.57     11.09 o 
  -1  16   4      428.88      406.60     12.29 o 
   0  16   4      605.41      636.95     14.33 o 
   1  16   4        7.55        3.41      3.45 o 
   2  16   4     1644.54     1620.86     25.54 o 
   3  16   4      121.44      128.07     12.36 o 
   4  16   4      822.29      803.35     23.11 o 
   5  16   4      623.36      620.15     21.41 o 
   6  16   4        0.93       -2.38      6.92 o 
  -6  17   4       18.71       23.36      8.21 o 
  -5  17   4        1.63       -2.53      4.14 o 
  -4  17   4       23.77       24.00      5.08 o 
  -3  17   4        4.51        8.49      3.88 o 
  -2  17   4       56.65       62.37      5.41 o 
  -1  17   4       42.71       45.40      5.92 o 
   0  17   4       97.86       81.66      7.70 o 
   1  17   4      181.00      179.47      8.43 o 
   2  17   4        6.38        7.32      4.24 o 
   3  17   4       61.84       70.61      8.34 o 
   4  17   4       19.79       22.65      8.70 o 
   5  17   4       16.87        5.82     11.89 o 
   6  17   4       51.05       76.42     19.09 o 
  -6  18   4      129.50      140.76     20.28 o 
  -5  18   4      243.54      235.15     12.91 o 
  -4  18   4       29.13       24.42      5.21 o 
  -3  18   4      481.73      485.92     12.94 o 
  -2  18   4        6.09        2.33      3.39 o 
  -1  18   4      303.78      298.50     11.20 o 
   0  18   4      135.91      138.37      9.61 o 
   1  18   4       21.29       17.50      4.52 o 
   2  18   4      451.77      457.12     17.00 o 
   3  18   4       25.76       45.65     16.24 o 
   4  18   4      140.97      130.23     11.28 o 
   5  18   4      257.83      282.74     15.86 o 
  -5  19   4       21.51       18.57      7.00 o 
  -4  19   4      154.91      154.32      8.77 o 
  -3  19   4       48.30       53.62      6.12 o 
  -2  19   4       53.40       61.27      7.04 o 
  -1  19   4      254.06      246.70     12.19 o 
   0  19   4        1.34       -7.54      6.38 o 
   1  19   4      289.67      286.84     12.97 o 
   2  19   4       15.20        9.76      7.34 o 
   3  19   4       94.16       96.44      9.82 o 
   4  19   4       14.28       -6.08      6.32 o 
   5  19   4       56.36       48.72      9.87 o 
  -4  20   4       23.91       19.49      5.24 o 
  -3  20   4      235.89      224.43      9.77 o 
  -2  20   4        1.96       -0.46      4.32 o 
  -1  20   4      344.51      356.17     13.12 o 
   0  20   4      268.85      272.23     15.00 o 
   1  20   4       67.46       71.99     11.37 o 
   2  20   4      158.13      171.09     14.24 o 
   3  20   4      157.59      168.55     24.77 o 
   4  20   4       56.98       67.22     20.04 o 
  -4  21   4      140.75      146.64     10.52 o 
  -3  21   4        2.55       -3.44      4.86 o 
  -2  21   4      350.99      388.93     14.50 o 
  -1  21   4      280.91      290.42     12.41 o 
   0  21   4       72.86       57.66     11.49 o 
   1  21   4      816.27      806.02     31.21 o 
   2  21   4       41.94       33.29     15.43 o 
   3  21   4      161.33      154.97     12.44 o 
   4  21   4       36.20       20.36     22.68 o 
  -3  22   4       20.91       16.57      7.38 o 
  -2  22   4      109.15      115.96      9.40 o 
  -1  22   4        2.43       -4.35      4.61 o 
   0  22   4       53.46       46.41     11.43 o 
   1  22   4        9.98        1.57      8.01 o 
   2  22   4       34.65       33.59      7.73 o 
   3  22   4        0.36       -9.07      7.19 o 
  -1  23   4      111.19      122.81     15.72 o 
   0  23   4       17.12       11.14      9.22 o 
   1  23   4      246.65      274.98     20.94 o 
  -9   1   5       18.36       22.75      9.55 o 
  -8   1   5      433.51      433.68     20.49 o 
  -7   1   5       49.00       40.33     11.23 o 
  -6   1   5     1151.46     1074.18     62.97 o 
  -5   1   5     1645.18     1645.92     26.86 o 
  -4   1   5      404.92      412.41      8.17 o 
  -3   1   5     2929.43     2949.71     26.55 o 
  -2   1   5      165.99      183.09      5.16 o 
  -1   1   5     3524.55     3685.15     34.02 o 
   0   1   5    14446.57    14996.24    120.69 o 
   1   1   5     1356.57     1401.02     15.81 o 
   2   1   5    20116.18    21338.93    170.45 o 
   3   1   5     1355.35     1284.53     15.93 o 
   4   1   5     1570.79     1582.94     23.55 o 
   5   1   5     1179.09     1173.58     22.26 o 
   6   1   5       31.88       21.94      6.30 o 
   7   1   5       69.92       67.42     10.41 o 
   8   1   5        2.72        3.72     12.94 o 
   9   1   5       28.56       32.76      9.82 o 
  -9   2   5       22.96       18.64     10.01 o 
  -8   2   5        0.69        9.07      8.93 o 
  -7   2   5       30.95       22.45      7.11 o 
  -6   2   5        3.10       11.07      6.05 o 
  -5   2   5       67.48       76.07      6.32 o 
  -4   2   5      156.76      160.24      4.97 o 
  -3   2   5       50.56       56.41      2.92 o 
  -2   2   5      159.78      166.86      5.10 o 
  -1   2   5      615.27      573.41      8.88 o 
   0   2   5     4493.38     4530.40     39.96 o 
   1   2   5        5.94        9.83      1.74 o 
   2   2   5      152.89      181.05      5.87 o 
   3   2   5       62.97       71.36      2.87 o 
   4   2   5      207.39      191.34      7.00 o 
   5   2   5        2.36        0.63      3.01 o 
   6   2   5      122.46      135.57     10.65 o 
   7   2   5      267.13      292.59     15.06 o 
   8   2   5      313.79      360.92     18.30 o 
   9   2   5       80.18       94.08     12.43 o 
  -9   3   5       60.41       56.22     11.23 o 
  -8   3   5      138.63      124.81     12.79 o 
  -7   3   5       21.90       30.23      7.92 o 
  -6   3   5      422.50      412.03     33.59 o 
  -5   3   5      585.82      590.43     23.69 o 
  -4   3   5       55.76       61.30      5.16 o 
  -3   3   5     1469.91     1469.76     15.87 o 
  -2   3   5      144.57      164.09      6.19 o 
  -1   3   5     1277.10     1362.61     20.75 o 
   0   3   5     2081.53     2028.91     20.43 o 
   1   3   5     2073.01     2169.28     21.20 o 
   2   3   5     2799.57     2670.13     30.53 o 
   3   3   5      534.90      533.04     10.64 o 
   4   3   5      578.41      532.66     11.63 o 
   5   3   5     1164.24     1164.56     19.75 o 
   6   3   5       58.28       75.04      8.80 o 
   7   3   5       15.21       17.09      7.19 o 
   8   3   5      134.84      129.40     12.64 o 
   9   3   5       35.37       50.09     10.64 o 
  -9   4   5      174.70      199.29     57.55 o 
  -8   4   5        0.02       -0.56     10.15 o 
  -7   4   5      238.04      217.87     14.58 o 
  -6   4   5       24.56       21.40     10.12 o 
  -5   4   5      208.29      213.97      9.68 o 
  -4   4   5      194.03      190.24      6.61 o 
  -3   4   5      170.77      193.10      4.91 o 
  -2   4   5      786.63      748.01     12.11 o 
  -1   4   5      818.39      849.70     12.81 o 
   0   4   5      121.67      107.80      3.75 o 
   1   4   5     1024.29      975.79     14.65 o 
   2   4   5       29.54       42.14      5.10 o 
   3   4   5     2322.41     2246.81     27.96 o 
   4   4   5      505.35      491.08     13.03 o 
   5   4   5      169.45      160.29     11.20 o 
   6   4   5     1008.72     1013.76     22.62 o 
   7   4   5       87.23       80.68     11.02 o 
   8   4   5      266.79      292.61     16.87 o 
  -8   5   5       93.40       85.74     11.59 o 
  -7   5   5       10.31        1.30     11.69 o 
  -6   5   5      406.49      408.33     14.98 o 
  -5   5   5      678.23      653.21     13.25 o 
  -4   5   5       85.09       96.18      5.53 o 
  -3   5   5        3.10        6.32      2.41 o 
  -2   5   5      172.78      150.05      4.08 o 
  -1   5   5       12.76       13.88      2.78 o 
   0   5   5      145.90      162.11      7.59 o 
   1   5   5      768.10      821.23     13.53 o 
   2   5   5     2293.04     2203.91     26.79 o 
   3   5   5       82.87       94.97      7.83 o 
   4   5   5       25.19       26.45      4.46 o 
   5   5   5     1059.13     1043.62     42.49 o 
   6   5   5       24.90       24.97      5.62 o 
   7   5   5      150.62      132.56     14.68 o 
   8   5   5       43.34       50.06      9.50 o 
  -8   6   5        2.44        8.20      7.31 o 
  -7   6   5     1065.14     1110.75     31.56 o 
  -6   6   5      454.58      444.85     14.87 o 
  -5   6   5      901.85      907.89     16.17 o 
  -4   6   5      977.71      990.60     16.06 o 
  -3   6   5       36.46       50.40      3.87 o 
  -2   6   5      148.35      126.95      4.97 o 
  -1   6   5        5.24        7.41      1.72 o 
   0   6   5      417.52      424.21      7.30 o 
   1   6   5     3150.50     3100.83     28.79 o 
   2   6   5       16.65       13.46      3.12 o 
   3   6   5     4539.91     4489.60     65.70 o 
   4   6   5      574.80      599.68     14.91 o 
   5   6   5     1512.36     1549.88     28.13 o 
   6   6   5      853.97      835.27     39.42 o 
   7   6   5       35.02       34.74      6.80 o 
  -8   7   5       51.87       44.03     10.35 o 
  -7   7   5       37.59       36.72     11.31 o 
  -6   7   5        0.90       -4.65      3.34 o 
  -5   7   5        5.24        2.35      3.16 o 
  -4   7   5       18.51       21.90      3.56 o 
  -3   7   5       27.97       19.91      3.08 o 
  -2   7   5      152.33      139.94      5.34 o 
  -1   7   5       15.15       15.33      1.82 o 
   0   7   5      163.04      155.66      4.56 o 
   1   7   5        0.73        1.76      2.17 o 
   2   7   5      913.80      839.91     41.62 o 
   3   7   5      199.56      213.81      8.58 o 
   4   7   5       30.94       34.40      4.88 o 
   5   7   5     1541.04     1563.77     28.72 o 
   6   7   5        2.05        2.20      4.78 o 
   7   7   5       88.56       85.39      8.35 o 
  -8   8   5      265.74      264.26     32.98 o 
  -7   8   5      312.60      352.08     18.24 o 
  -6   8   5      660.00      653.20     15.01 o 
  -5   8   5      326.70      327.74     12.53 o 
  -4   8   5      872.10      858.08     15.34 o 
  -3   8   5       45.58       50.42      4.25 o 
  -2   8   5     2491.61     2558.46     28.26 o 
  -1   8   5     2030.16     2095.77     31.90 o 
   0   8   5      848.82      850.51     10.46 o 
   1   8   5     4738.02     4785.80     68.02 o 
   2   8   5      208.89      225.50     17.37 o 
   3   8   5     6268.66     6018.85     76.33 o 
   4   8   5     1342.14     1354.62     24.98 o 
   5   8   5     1544.09     1520.80     28.36 o 
   6   8   5      750.52      755.06     23.03 o 
   7   8   5      113.96      135.69      9.89 o 
  -8   9   5        9.24        9.44      8.11 o 
  -7   9   5      142.44      138.08     13.06 o 
  -6   9   5        3.61        0.16      3.70 o 
  -5   9   5       10.65        6.08      3.53 o 
  -4   9   5       16.02       10.55      5.49 o 
  -3   9   5      142.16      135.48      6.08 o 
  -2   9   5      235.53      250.33      7.27 o 
  -1   9   5        5.98        8.03      1.95 o 
   0   9   5      220.84      239.00      5.34 o 
   1   9   5      141.97      148.61      7.48 o 
   2   9   5      785.97      762.88     16.56 o 
   3   9   5      242.61      253.90     13.55 o 
   4   9   5      380.63      371.79     12.34 o 
   5   9   5      300.15      286.81     15.40 o 
   6   9   5        0.02       -1.02      4.76 o 
   7   9   5       80.33       70.31     11.25 o 
   8   9   5       66.27       80.06     18.10 o 
  -8  10   5        5.92       13.62      8.28 o 
  -7  10   5      229.86      229.23     16.10 o 
  -6  10   5       39.12       53.05      8.35 o 
  -5  10   5      649.61      656.36     16.80 o 
  -4  10   5      776.73      764.37     23.53 o 
  -3  10   5       47.40       58.31      4.72 o 
  -2  10   5     2504.95     2494.02     35.65 o 
  -1  10   5      820.45      779.13     13.91 o 
   0  10   5     1309.83     1266.50     14.08 o 
   1  10   5     3435.72     3379.84     39.64 o 
   2  10   5      386.54      385.25      9.99 o 
   3  10   5     1410.96     1399.93     25.26 o 
   4  10   5       69.99       55.74      6.07 o 
   5  10   5       26.14       28.83      6.44 o 
   6  10   5       16.53       16.96      6.58 o 
   7  10   5        1.63        6.65      6.64 o 
   8  10   5      115.47       95.97     22.60 o 
  -8  11   5       40.62       35.63      9.67 o 
  -7  11   5       14.94        6.36      5.67 o 
  -6  11   5      484.14      508.45     14.02 o 
  -5  11   5       88.96       88.76      6.59 o 
  -4  11   5      219.52      225.70     11.16 o 
  -3  11   5      825.38      840.25     15.14 o 
  -2  11   5       18.85       19.67      3.36 o 
  -1  11   5      341.29      355.83      8.45 o 
   0  11   5     1034.88     1026.01     17.12 o 
   1  11   5       68.66       68.78      5.02 o 
   2  11   5     1203.74     1179.73     24.28 o 
   3  11   5      132.42      130.76      6.88 o 
   4  11   5        1.52        5.50      3.56 o 
   5  11   5      158.38      154.25     10.50 o 
   6  11   5       51.86       54.18      9.98 o 
   7  11   5       27.58       18.80      7.59 o 
  -7  12   5       58.57       63.15      8.29 o 
  -6  12   5       25.52       22.29      5.18 o 
  -5  12   5       15.21       19.72      4.46 o 
  -4  12   5      187.14      194.36      8.38 o 
  -3  12   5        0.37        4.36      2.95 o 
  -2  12   5      777.98      796.71     14.18 o 
  -1  12   5      299.13      279.90      7.70 o 
   0  12   5     1226.99     1207.56     36.08 o 
   1  12   5      672.42      677.22     13.96 o 
   2  12   5      100.16       98.99      6.79 o 
   3  12   5      990.58      969.63     18.09 o 
   4  12   5       87.11       87.06      8.75 o 
   5  12   5       24.89       30.32      5.14 o 
   6  12   5      389.52      367.87     16.37 o 
   7  12   5      115.83      116.41     11.80 o 
  -7  13   5       16.02       17.42      6.42 o 
  -6  13   5      248.26      256.30     11.00 o 
  -5  13   5       85.50       76.13      6.62 o 
  -4  13   5      138.38      148.91      7.62 o 
  -3  13   5      505.57      530.44     14.21 o 
  -2  13   5       34.60       43.65      4.50 o 
  -1  13   5      715.61      696.41     12.64 o 
   0  13   5     1012.44      999.52     30.37 o 
   1  13   5       13.12       20.50      5.90 o 
   2  13   5     1181.10     1219.75     20.69 o 
   3  13   5      319.63      307.88     10.19 o 
   4  13   5      426.45      415.04     12.24 o 
   5  13   5      422.92      408.20     16.60 o 
   6  13   5        4.02        6.88      6.64 o 
   7  13   5      104.05      117.61     12.18 o 
  -7  14   5       22.09       30.80      7.45 o 
  -6  14   5       12.51        8.51      4.82 o 
  -5  14   5       59.95       58.87      6.46 o 
  -4  14   5      143.81      154.15      7.97 o 
  -3  14   5      200.69      186.23      7.96 o 
  -2  14   5       42.90       44.02      4.54 o 
  -1  14   5       39.16       38.49      8.32 o 
   0  14   5      749.71      708.67     16.65 o 
   1  14   5        7.53        2.95      3.33 o 
   2  14   5       59.98       74.05      6.16 o 
   3  14   5      215.04      206.23     12.13 o 
   4  14   5       55.29       54.86      6.08 o 
   5  14   5       16.34       17.19      6.73 o 
   6  14   5       85.81      102.52     10.86 o 
   7  14   5       83.10      131.78     24.66 o 
  -6  15   5      306.13      306.53     12.27 o 
  -5  15   5      388.91      375.50     12.43 o 
  -4  15   5       14.88       19.86      4.50 o 
  -3  15   5      619.92      606.56     13.70 o 
  -2  15   5      196.04      198.92      7.75 o 
  -1  15   5      380.84      380.66     11.73 o 
   0  15   5      736.74      715.21     39.33 o 
   1  15   5       88.31       90.75      6.28 o 
   2  15   5     1941.85     1843.67     27.96 o 
   3  15   5      128.12      114.31      7.45 o 
   4  15   5      653.26      672.57     21.01 o 
   5  15   5      580.69      581.06     45.92 o 
   6  15   5        8.36       -1.71      6.91 o 
  -6  16   5        7.82        6.55      5.17 o 
  -5  16   5        0.27        0.00      4.15 o 
  -4  16   5       44.08       55.83      6.03 o 
  -3  16   5        0.56       -2.40      3.24 o 
  -2  16   5       15.55       18.83      3.91 o 
  -1  16   5      131.89      143.62      8.11 o 
   0  16   5       27.12       30.44     12.99 o 
   1  16   5       93.72       83.08      6.49 o 
   2  16   5       44.80       42.26      5.38 o 
   3  16   5       12.30       10.26      4.67 o 
   4  16   5        1.99        5.25      6.02 o 
   5  16   5       45.55       64.02     19.78 o 
   6  16   5        0.98       -0.99      6.89 o 
  -6  17   5      269.33      272.89     12.11 o 
  -5  17   5      251.85      267.27     11.97 o 
  -4  17   5      124.81      118.85     10.48 o 
  -3  17   5      655.53      667.24     17.82 o 
  -2  17   5        4.02        8.25      7.37 o 
  -1  17   5      404.41      400.02     12.87 o 
   0  17   5      891.47      912.64     22.90 o 
   1  17   5       48.71       51.78      6.87 o 
   2  17   5     1067.35     1063.21     20.70 o 
   3  17   5       88.60       99.96      9.49 o 
   4  17   5      158.18      149.18     11.78 o 
   5  17   5      359.68      309.90     16.15 o 
   6  17   5       24.68       13.54      8.95 o 
  -5  18   5        1.07       -3.10      4.26 o 
  -4  18   5       67.77       67.10      7.09 o 
  -3  18   5       10.57       12.36      4.49 o 
  -2  18   5       20.01       22.75      5.12 o 
  -1  18   5      354.78      350.69     15.39 o 
   0  18   5       72.37       67.86      8.03 o 
   1  18   5       24.56       28.31      8.90 o 
   2  18   5        7.24        5.78      6.43 o 
   3  18   5       26.55       17.86      7.09 o 
   4  18   5       16.89       27.71      7.85 o 
   5  18   5       65.32       71.36     10.43 o 
  -5  19   5       66.07       62.05      9.49 o 
  -4  19   5       67.03       62.06      6.87 o 
  -3  19   5      320.78      315.91     13.78 o 
  -2  19   5        1.40       -2.73      5.35 o 
  -1  19   5      296.51      328.56     15.13 o 
   0  19   5      307.67      342.97     24.77 o 
   1  19   5       54.48       49.97      8.90 o 
   2  19   5      436.02      448.99     35.76 o 
   3  19   5      170.58      206.50     13.25 o 
   4  19   5       37.21       37.62     15.34 o 
   5  19   5      220.62      211.21     15.25 o 
  -4  20   5       52.77       53.92      6.79 o 
  -3  20   5        0.77       -2.50      4.86 o 
  -2  20   5       92.91       90.82      9.50 o 
  -1  20   5      176.05      159.29     11.66 o 
   0  20   5       36.49       48.63      8.12 o 
   1  20   5      158.39      188.77     16.65 o 
   2  20   5        0.44       -2.03      5.74 o 
   3  20   5      140.43      139.02     11.61 o 
   4  20   5       29.00       25.42     15.98 o 
  -3  21   5       37.84       37.30      6.95 o 
  -2  21   5        0.07        2.48      4.99 o 
  -1  21   5      101.62       96.15     10.28 o 
   0  21   5       24.31       12.29     18.19 o 
   1  21   5        1.55        5.86      8.30 o 
   2  21   5       78.30      105.64     14.62 o 
   3  21   5        7.00       -2.54      6.70 o 
  -2  22   5      211.08      208.55     12.10 o 
  -1  22   5      122.24      135.45     13.14 o 
   0  22   5       39.97       38.69     11.14 o 
   1  22   5      285.68      237.15     18.97 o 
   2  22   5        4.17        4.82      9.57 o 
  -8   0   6      476.24      470.02     31.27 o 
  -7   0   6      228.11      230.42     21.99 o 
  -6   0   6      495.51      449.83     26.40 o 
  -5   0   6     1055.33     1072.59     39.22 o 
  -4   0   6       33.63       35.63      5.24 o 
  -3   0   6     1799.31     1886.08     31.82 o 
  -2   0   6       93.85      112.45      6.59 o 
  -1   0   6     1304.55     1389.28     23.46 o 
   0   0   6    12810.98    13361.08    154.37 o 
   1   0   6     2227.43     2370.49     40.23 o 
   2   0   6     2153.11     2087.44     30.01 o 
   3   0   6      663.84      629.74     12.92 o 
   4   0   6      700.38      686.17     26.51 o 
   5   0   6      717.46      711.00     29.30 o 
   6   0   6      427.19      418.91     24.37 o 
   7   0   6      283.23      310.19     22.86 o 
   8   0   6      157.63      187.15     20.48 o 
  -8   1   6        3.53       -1.69      6.76 o 
  -7   1   6       25.38       39.67      8.78 o 
  -6   1   6        8.72        5.06      5.42 o 
  -5   1   6        2.97        2.67      3.48 o 
  -4   1   6       30.78       28.87      3.38 o 
  -3   1   6       34.39       33.01      3.22 o 
  -2   1   6      698.88      666.31     10.91 o 
  -1   1   6       11.46       13.88      2.29 o 
   0   1   6      434.85      487.71      8.27 o 
   1   1   6        2.31        1.06      1.59 o 
   2   1   6       27.28       44.85      2.62 o 
   3   1   6      219.94      227.49      9.45 o 
   4   1   6        8.32       13.66      3.05 o 
   5   1   6        0.71       -1.11      4.24 o 
   6   1   6       31.26       28.41      7.13 o 
   7   1   6        0.57       -6.00      5.63 o 
   8   1   6       33.26       23.79      8.47 o 
  -8   2   6      247.24      227.13     16.24 o 
  -7   2   6       15.89       16.68      6.64 o 
  -6   2   6      431.24      444.42     14.53 o 
  -5   2   6      283.32      299.99     23.63 o 
  -4   2   6      394.82      372.91     13.21 o 
  -3   2   6     1820.37     1951.53     22.98 o 
  -2   2   6      285.12      287.81      7.16 o 
  -1   2   6     6521.39     6666.01     58.28 o 
   0   2   6     8824.25     9331.92     78.10 o 
   1   2   6     1624.36     1647.16     17.77 o 
   2   2   6     4273.73     4202.53     37.92 o 
   3   2   6      688.66      706.03     12.64 o 
   4   2   6      821.21      794.38     14.49 o 
   5   2   6      129.36      134.24      9.91 o 
   6   2   6       86.09       83.58     11.20 o 
   7   2   6      176.41      162.62     12.51 o 
   8   2   6       49.73       61.35     10.40 o 
  -8   3   6        9.96        8.74      7.68 o 
  -7   3   6       88.15       93.15     11.20 o 
  -6   3   6       10.47        6.45      4.32 o 
  -5   3   6      463.90      454.46     14.61 o 
  -4   3   6      272.27      264.28      7.66 o 
  -3   3   6      643.40      658.98     13.43 o 
  -2   3   6     5132.71     5159.96     47.59 o 
  -1   3   6        1.11        5.29      2.42 o 
   0   3   6     2056.63     2214.36     22.78 o 
   1   3   6     3030.77     2999.64     28.59 o 
   2   3   6        0.45        1.71      1.60 o 
   3   3   6      589.75      619.10     11.94 o 
   4   3   6      593.89      579.07     12.27 o 
   5   3   6        7.00        5.87      3.39 o 
   6   3   6      361.54      349.41     24.68 o 
   7   3   6        9.91        8.01      6.60 o 
   8   3   6       79.20       69.13     10.95 o 
  -8   4   6      163.58      156.51     14.42 o 
  -7   4   6        0.30        4.47      8.61 o 
  -6   4   6      195.22      197.43     19.21 o 
  -5   4   6      194.44      213.41     10.13 o 
  -4   4   6       14.13       18.21      3.14 o 
  -3   4   6      131.16      125.34      5.36 o 
  -2   4   6      270.08      255.19      6.49 o 
  -1   4   6     1940.19     1922.37     21.09 o 
   0   4   6      803.82      781.67     12.88 o 
   1   4   6      827.21      817.40     10.91 o 
   2   4   6     1305.53     1234.32     21.23 o 
   3   4   6      142.15      126.18     12.87 o 
   4   4   6      610.92      575.24     12.42 o 
   5   4   6        5.38        8.18      3.54 o 
   6   4   6        0.30        5.08      5.68 o 
   7   4   6       97.79      116.88     15.98 o 
   8   4   6       30.46       25.89      8.69 o 
  -8   5   6        1.89        6.74      7.92 o 
  -7   5   6      248.26      265.07     19.93 o 
  -6   5   6       17.30        9.20      4.74 o 
  -5   5   6      361.88      343.00     12.48 o 
  -4   5   6      409.21      393.76     13.82 o 
  -3   5   6       23.82       24.38      3.50 o 
  -2   5   6      192.38      188.74      5.66 o 
  -1   5   6       18.35       17.10      2.34 o 
   0   5   6      110.26      104.84      4.11 o 
   1   5   6     2739.00     2603.57     25.51 o 
   2   5   6        5.70        7.18      2.47 o 
   3   5   6     1443.07     1464.97     21.18 o 
   4   5   6     1822.44     1767.33     25.20 o 
   5   5   6       28.97       36.30      4.83 o 
   6   5   6     1132.66     1139.80     28.24 o 
   7   5   6       25.35       29.45      7.87 o 
   8   5   6      147.00      141.80     13.08 o 
  -8   6   6      134.22      115.55     15.43 o 
  -7   6   6       16.96       16.02      7.52 o 
  -6   6   6       50.52       41.54      7.01 o 
  -5   6   6       62.71       62.24      7.96 o 
  -4   6   6      519.10      522.98     11.49 o 
  -3   6   6      156.02      154.86      6.17 o 
  -2   6   6      457.27      446.00     19.55 o 
  -1   6   6     1005.35     1046.46     13.82 o 
   0   6   6      911.00      865.28     11.88 o 
   1   6   6      256.22      256.58      7.31 o 
   2   6   6       35.06       36.20      3.62 o 
   3   6   6      470.30      437.89     10.47 o 
   4   6   6       75.83       86.02     12.03 o 
   5   6   6      187.45      196.16      8.37 o 
   6   6   6       74.59       78.71      6.70 o 
   7   6   6       27.70       19.91      7.04 o 
   8   6   6        6.39        9.84      7.79 o 
  -8   7   6        0.13       -7.98      6.93 o 
  -7   7   6      658.61      650.51     24.65 o 
  -6   7   6      160.75      164.80     10.38 o 
  -5   7   6      393.01      404.94     11.00 o 
  -4   7   6      227.72      236.19      8.12 o 
  -3   7   6        0.37        2.12      2.55 o 
  -2   7   6     1258.85     1210.58     20.08 o 
  -1   7   6     1079.96     1132.51     24.77 o 
   0   7   6     1085.74     1057.36     13.66 o 
   1   7   6     3632.86     3621.13     40.64 o 
   2   7   6       35.89       26.11      3.60 o 
   3   7   6     7689.29     7646.98     78.58 o 
   4   7   6       33.07       35.80      5.80 o 
   5   7   6      757.64      768.87     28.22 o 
   6   7   6     1458.18     1489.09     44.38 o 
   7   7   6        0.14       -3.02      7.48 o 
   8   7   6      227.97      237.85     25.70 o 
  -8   8   6       33.66       45.86     10.71 o 
  -7   8   6        6.18       13.35      7.33 o 
  -6   8   6        1.32       -1.50      4.25 o 
  -5   8   6        7.92        4.99      3.50 o 
  -4   8   6      182.56      177.18      7.38 o 
  -3   8   6       21.29       27.02      3.83 o 
  -2   8   6      332.75      308.68      8.21 o 
  -1   8   6       35.07       42.14      4.09 o 
   0   8   6        0.27       -0.78      2.20 o 
   1   8   6       81.65       77.55      5.06 o 
   2   8   6        1.93        2.35      2.89 o 
   3   8   6     1880.62     1875.38     30.81 o 
   4   8   6      174.81      186.01      9.21 o 
   5   8   6       61.30       48.64      6.45 o 
   6   8   6        1.18        0.71      5.12 o 
   7   8   6       18.99       19.03      9.34 o 
   8   8   6       52.72       61.26     17.52 o 
  -8   9   6        6.14        3.94      7.98 o 
  -7   9   6      384.13      357.64     43.60 o 
  -6   9   6        7.06        6.92      4.13 o 
  -5   9   6      611.01      621.45     14.38 o 
  -4   9   6      598.90      588.47     13.11 o 
  -3   9   6       34.24       39.94      4.31 o 
  -2   9   6     2073.60     2062.96     25.17 o 
  -1   9   6      584.42      603.01     12.66 o 
   0   9   6     2473.97     2342.09     27.95 o 
   1   9   6     5704.70     5570.95     92.82 o 
   2   9   6       69.71       56.63     10.50 o 
   3   9   6     6256.44     6291.54     93.60 o 
   4   9   6       35.22       38.40      5.63 o 
   5   9   6       33.27       26.35      5.70 o 
   6   9   6      336.81      311.94     12.79 o 
   7   9   6        2.49       -0.17      7.54 o 
  -8  10   6       52.67       41.78     10.65 o 
  -7  10   6       29.15       27.56     10.53 o 
  -6  10   6      164.62      165.70      8.82 o 
  -5  10   6      198.80      183.20     11.08 o 
  -4  10   6       81.79       76.71      5.78 o 
  -3  10   6      411.83      406.80     10.46 o 
  -2  10   6      161.57      156.88      7.51 o 
  -1  10   6      186.18      173.62      7.52 o 
   0  10   6      493.18      508.83     11.68 o 
   1  10   6      653.03      636.45     12.99 o 
   2  10   6      384.53      366.78     12.03 o 
   3  10   6        2.92        2.86      4.18 o 
   4  10   6        7.97        5.96      5.08 o 
   5  10   6       11.77        9.14      4.91 o 
   6  10   6        0.12       -4.38      4.80 o 
   7  10   6        2.83        4.12      8.01 o 
  -7  11   6       52.45       52.76     15.14 o 
  -6  11   6       19.60       11.28      4.98 o 
  -5  11   6        7.51        9.14      4.02 o 
  -4  11   6      202.61      199.71      9.86 o 
  -3  11   6       76.25       72.13      5.36 o 
  -2  11   6     1739.18     1756.74     31.68 o 
  -1  11   6      276.73      283.36     14.05 o 
   0  11   6      538.03      534.27     13.67 o 
   1  11   6     2081.07     2104.58     28.98 o 
   2  11   6       89.63       93.81      6.18 o 
   3  11   6      271.47      281.87     15.40 o 
   4  11   6      205.75      198.05      9.81 o 
   5  11   6        1.69        6.12      5.00 o 
   6  11   6      426.94      434.14     15.39 o 
   7  11   6      110.69       93.56     10.71 o 
  -7  12   6        1.00        0.24      7.12 o 
  -6  12   6       43.05       41.42      6.06 o 
  -5  12   6        1.84        4.52      3.88 o 
  -4  12   6      292.77      307.95     11.52 o 
  -3  12   6      392.14      370.34     12.92 o 
  -2  12   6      112.49      123.89      6.99 o 
  -1  12   6      915.27      877.03     21.40 o 
   0  12   6     1666.52     1587.45     59.09 o 
   1  12   6      179.31      161.94      7.47 o 
   2  12   6      315.97      322.42     10.25 o 
   3  12   6      317.26      294.67     15.20 o 
   4  12   6       70.19       84.91      6.68 o 
   5  12   6       65.76       64.84      6.98 o 
   6  12   6       13.85       20.19      7.38 o 
   7  12   6      101.64      113.89     11.45 o 
  -7  13   6       40.88       43.94     10.46 o 
  -6  13   6       46.14       36.13      6.09 o 
  -5  13   6       38.90       35.80      5.52 o 
  -4  13   6      491.86      489.05     12.93 o 
  -3  13   6        3.56        0.09      3.08 o 
  -2  13   6      581.18      565.22     14.76 o 
  -1  13   6      214.65      220.26     11.10 o 
   0  13   6      783.28      706.33     18.60 o 
   1  13   6      182.52      180.37      7.95 o 
   2  13   6      268.50      260.33     10.54 o 
   3  13   6      332.09      329.22     10.86 o 
   4  13   6      160.93      162.83      9.51 o 
   5  13   6        2.66        5.36      4.77 o 
   6  13   6      140.20      161.66     13.02 o 
   7  13   6        0.01        2.31     10.07 o 
  -6  14   6      407.14      419.86     14.02 o 
  -5  14   6      208.06      207.80      9.76 o 
  -4  14   6      112.25      111.39      7.34 o 
  -3  14   6      921.86      910.78     23.07 o 
  -2  14   6       32.40       34.53      5.39 o 
  -1  14   6      655.23      633.40     23.35 o 
   0  14   6      773.24      701.08     18.95 o 
   1  14   6      195.71      189.58      8.42 o 
   2  14   6     1448.70     1475.44     24.43 o 
   3  14   6      168.06      162.73      8.47 o 
   4  14   6      500.91      524.28     25.32 o 
   5  14   6      234.56      240.75     14.02 o 
   6  14   6      157.84      201.40     29.33 o 
  -6  15   6        0.85        0.47      4.73 o 
  -5  15   6        7.49        1.85      4.21 o 
  -4  15   6        0.04       -2.86      3.46 o 
  -3  15   6       30.97       25.80      4.61 o 
  -2  15   6      217.59      204.31      9.62 o 
  -1  15   6      128.84      130.47     16.04 o 
   0  15   6        0.12       -1.57      3.92 o 
   1  15   6        0.13        3.47      3.79 o 
   2  15   6       44.75       44.10      5.64 o 
   3  15   6       34.48       29.22      5.40 o 
   4  15   6        0.30        4.02      4.67 o 
   5  15   6        2.18        2.82      6.66 o 
   6  15   6       43.65       56.21      9.84 o 
  -6  16   6      135.22      144.56     11.13 o 
  -5  16   6      229.41      227.54     10.61 o 
  -4  16   6       47.18       44.46      5.82 o 
  -3  16   6      538.06      525.02     13.31 o 
  -2  16   6       12.34       12.75      4.80 o 
  -1  16   6      172.60      183.50     11.38 o 
   0  16   6      956.18      906.49     37.77 o 
   1  16   6      115.39      121.97      9.00 o 
   2  16   6      232.45      248.17     10.30 o 
   3  16   6       39.10       38.51      6.01 o 
   4  16   6      382.29      381.02     16.53 o 
   5  16   6      409.76      494.57     19.85 o 
   6  16   6      209.19      202.82     14.31 o 
  -5  17   6        0.04       -4.50      4.27 o 
  -4  17   6        6.06        7.65      4.49 o 
  -3  17   6       98.13      103.11      8.69 o 
  -2  17   6        5.83        8.55      4.74 o 
  -1  17   6       66.05       65.61      8.21 o 
   0  17   6       24.53       23.35      6.15 o 
   1  17   6       32.56       23.31      6.09 o 
   2  17   6      196.49      206.78     22.89 o 
   3  17   6       20.76       13.13      5.45 o 
   4  17   6       66.14       59.90      9.13 o 
   5  17   6       60.96       71.40     10.29 o 
  -5  18   6       63.13       73.45      7.48 o 
  -4  18   6      125.69      138.35      9.52 o 
  -3  18   6      248.05      251.59     12.39 o 
  -2  18   6       40.77       33.91      6.28 o 
  -1  18   6      394.61      422.43     32.66 o 
   0  18   6      650.18      671.51     30.75 o 
   1  18   6       55.86       59.39      8.08 o 
   2  18   6      372.40      358.41     13.52 o 
   3  18   6      200.24      227.08     13.83 o 
   4  18   6      100.73       91.91     10.72 o 
   5  18   6       82.34       54.48     10.08 o 
  -4  19   6       66.58       59.00      8.27 o 
  -3  19   6        0.88       -6.06      4.52 o 
  -2  19   6      345.80      385.82     18.32 o 
  -1  19   6       44.81       43.29      7.92 o 
   0  19   6      158.24      159.17     11.74 o 
   1  19   6      182.85      184.65     11.84 o 
   2  19   6       41.64       38.58     10.38 o 
   3  19   6      162.10      158.15     12.12 o 
   4  19   6       22.25       22.96      8.47 o 
  -4  20   6       21.96       25.13      7.71 o 
  -3  20   6       37.35       34.50      7.41 o 
  -2  20   6        9.64       15.35      7.19 o 
  -1  20   6      159.83      181.83     13.05 o 
   0  20   6       73.99       80.73      9.64 o 
   1  20   6       24.89       22.11      7.35 o 
   2  20   6      134.16      143.41     15.84 o 
   3  20   6        3.56       -0.11      6.59 o 
  -3  21   6        0.51        5.14      5.65 o 
  -2  21   6      124.20      113.73     21.84 o 
  -1  21   6       65.17       63.91     17.98 o 
   0  21   6       92.65      138.68     20.74 o 
   1  21   6      156.74      163.13     16.59 o 
   2  21   6        5.93       -6.90      9.17 o 
  -1  22   6      122.61      124.16     12.91 o 
   0  22   6       37.15       35.67     15.52 o 
   1  22   6       42.49       32.95     11.89 o 
  -8   1   7      107.72      109.65     13.19 o 
  -7   1   7        1.97       -3.49      7.25 o 
  -6   1   7      354.24      332.87     23.32 o 
  -5   1   7      142.97      135.91     11.22 o 
  -4   1   7      864.86      882.62     18.37 o 
  -3   1   7     1431.97     1450.63     19.49 o 
  -2   1   7      546.32      497.44      9.90 o 
  -1   1   7     7678.00     7503.80     65.78 o 
   0   1   7      988.77      947.36     13.11 o 
   1   1   7      900.40      941.46     12.73 o 
   2   1   7     2013.76     1950.25     20.94 o 
   3   1   7       71.58       70.62      4.36 o 
   4   1   7     1205.54     1186.64     37.53 o 
   5   1   7      110.82      140.18     11.54 o 
   6   1   7       15.54       12.81      7.43 o 
   7   1   7      766.27      813.98     25.93 o 
   8   1   7       23.56       21.41      8.92 o 
  -8   2   7        4.05       -0.27      7.38 o 
  -7   2   7      139.96      100.09     15.84 o 
  -6   2   7        3.77        8.78      7.74 o 
  -5   2   7      264.57      273.25     11.06 o 
  -4   2   7      346.37      339.23     19.64 o 
  -3   2   7       75.74       78.15      4.55 o 
  -2   2   7     1000.31      958.68     20.17 o 
  -1   2   7       10.25        7.74      2.30 o 
   0   2   7       11.88        8.17      2.21 o 
   1   2   7     1318.29     1298.04     15.71 o 
   2   2   7       29.27       29.07      3.35 o 
   3   2   7      373.70      355.32      9.02 o 
   4   2   7      102.09      115.01      8.95 o 
   5   2   7       10.87       10.41      5.48 o 
   6   2   7      203.39      211.70     13.01 o 
   7   2   7      229.21      233.46     15.07 o 
   8   2   7        8.10       -0.67      6.95 o 
  -8   3   7       97.01       73.26     11.66 o 
  -7   3   7        5.31        2.14      6.51 o 
  -6   3   7      208.42      219.73     14.64 o 
  -5   3   7       43.63       40.18      5.82 o 
  -4   3   7        8.08        9.95      3.89 o 
  -3   3   7     1267.93     1262.73     21.89 o 
  -2   3   7      293.12      286.16      7.52 o 
  -1   3   7     3307.96     3332.60     33.31 o 
   0   3   7     1683.35     1709.72     19.55 o 
   1   3   7        9.04        7.31      2.09 o 
   2   3   7     2441.13     2426.50     29.90 o 
   3   3   7       13.04       17.31      3.29 o 
   4   3   7      707.91      725.31     14.24 o 
   5   3   7      214.63      186.18     11.64 o 
   6   3   7       43.32       38.90      8.01 o 
   7   3   7      822.76      865.87     58.97 o 
   8   3   7       23.25       26.05      9.47 o 
  -8   4   7       28.42       43.81     10.45 o 
  -7   4   7      175.55      197.00     15.34 o 
  -6   4   7       50.26       58.18      7.14 o 
  -5   4   7      303.84      301.57     11.96 o 
  -4   4   7      443.41      432.84     13.09 o 
  -3   4   7      602.69      586.83     14.61 o 
  -2   4   7     1829.21     1839.65     41.20 o 
  -1   4   7      477.34      486.99      9.29 o 
   0   4   7     1604.42     1656.01     19.17 o 
   1   4   7     1940.13     1959.17     25.36 o 
   2   4   7      141.63      147.17      6.14 o 
   3   4   7      287.64      290.12      8.68 o 
   4   4   7      414.99      402.26     10.60 o 
   5   4   7      200.79      193.76     19.46 o 
   6   4   7      216.78      228.37     13.64 o 
   7   4   7       34.06       38.09      8.81 o 
   8   4   7       86.80       78.28     11.65 o 
  -8   5   7       72.68       76.22     12.04 o 
  -7   5   7        5.74        6.01      9.63 o 
  -6   5   7      181.05      186.32     13.34 o 
  -5   5   7      187.68      192.13     10.04 o 
  -4   5   7       13.71       12.77      3.49 o 
  -3   5   7      896.34      916.96     18.50 o 
  -2   5   7      394.27      407.09     11.10 o 
  -1   5   7      512.63      497.60     13.39 o 
   0   5   7       58.52       56.28      3.54 o 
   1   5   7      838.63      756.31     25.13 o 
   2   5   7      255.54      240.57      7.67 o 
   3   5   7       24.83       24.10      3.79 o 
   4   5   7      979.42     1021.05     17.98 o 
   5   5   7        4.90       11.86      7.54 o 
   6   5   7       46.48       41.33      7.93 o 
   7   5   7      234.77      228.13     14.56 o 
   8   5   7       10.22       15.29     17.93 o 
  -8   6   7       16.63        1.54      8.33 o 
  -7   6   7      256.98      268.82     14.14 o 
  -6   6   7        6.54       13.67      6.14 o 
  -5   6   7      302.85      289.49     17.56 o 
  -4   6   7      826.50      842.46     15.41 o 
  -3   6   7       37.66       34.03      4.85 o 
  -2   6   7     1182.18     1195.69     20.43 o 
  -1   6   7      394.31      395.35      8.32 o 
   0   6   7     1858.92     1762.65     20.11 o 
   1   6   7     2662.27     2580.20     31.61 o 
   2   6   7      516.45      497.87     11.16 o 
   3   6   7     1577.32     1595.78     24.93 o 
   4   6   7     1195.55     1170.51     19.70 o 
   5   6   7      316.50      295.86     10.07 o 
   6   6   7      560.83      574.08     20.37 o 
   7   6   7        0.62        0.93      6.84 o 
   8   6   7      319.87      336.24     18.44 o 
  -8   7   7       12.05       17.65      9.33 o 
  -7   7   7        0.16       -0.10      5.99 o 
  -6   7   7      106.36      115.31      9.28 o 
  -5   7   7        0.61        5.17      4.29 o 
  -4   7   7      490.99      481.73     21.13 o 
  -3   7   7       11.12        3.32      3.43 o 
  -2   7   7      210.39      224.46      8.68 o 
  -1   7   7      532.30      530.93     14.45 o 
   0   7   7       12.90       13.12      4.68 o 
   1   7   7       57.94       54.45      5.69 o 
   2   7   7      324.35      324.88     15.49 o 
   3   7   7       92.43       84.90      5.67 o 
   4   7   7       23.01       28.17      4.43 o 
   5   7   7      302.05      300.87     10.43 o 
   6   7   7       69.88       69.94     17.03 o 
   7   7   7        0.17        0.36      6.67 o 
   8   7   7        3.90       -0.16      8.12 o 
  -8   8   7      103.47      130.63     15.01 o 
  -7   8   7      448.28      469.74     17.73 o 
  -6   8   7       58.94       67.06      8.17 o 
  -5   8   7       99.33       97.85      6.67 o 
  -4   8   7      226.05      233.26      8.52 o 
  -3   8   7      290.53      298.64      8.99 o 
  -2   8   7     2375.90     2406.24     49.69 o 
  -1   8   7      435.05      436.25     11.08 o 
   0   8   7     1036.82     1026.89     24.94 o 
   1   8   7     6030.57     5932.16     62.86 o 
   2   8   7      180.77      181.59      7.32 o 
   3   8   7      235.09      265.38      8.88 o 
   4   8   7      289.99      280.13     18.22 o 
   5   8   7       76.28       79.01      7.10 o 
   6   8   7      460.70      470.24     27.00 o 
   7   8   7       20.37       22.53      8.15 o 
  -7   9   7       10.05       13.34      6.21 o 
  -6   9   7        4.30        8.42      5.65 o 
  -5   9   7      129.49      136.84      7.62 o 
  -4   9   7       53.30       46.41      5.14 o 
  -3   9   7      114.41      116.10      9.49 o 
  -2   9   7      140.13      141.81      7.61 o 
  -1   9   7      173.63      173.87      7.52 o 
   0   9   7       43.42       39.16      5.66 o 
   1   9   7     1165.18     1136.24     18.62 o 
   2   9   7      536.52      532.94     12.34 o 
   3   9   7      732.34      703.71     14.82 o 
   4   9   7       17.82       16.12      4.25 o 
   5   9   7      226.43      213.56      9.40 o 
   6   9   7        0.04        5.34      5.02 o 
   7   9   7        1.30        1.69      6.81 o 
  -7  10   7       17.19        9.71      6.56 o 
  -6  10   7       13.80       14.39      5.96 o 
  -5  10   7       51.08       42.27      5.50 o 
  -4  10   7      427.31      436.37     13.67 o 
  -3  10   7      192.53      206.26      8.06 o 
  -2  10   7     2404.21     2407.11     45.64 o 
  -1  10   7      900.39      888.02     21.65 o 
   0  10   7     2904.09     2825.33     67.29 o 
   1  10   7     5638.87     5605.23     60.77 o 
   2  10   7       79.66       87.41      5.87 o 
   3  10   7      799.43      773.13     15.92 o 
   4  10   7     1201.00     1143.77     24.04 o 
   5  10   7       10.27        9.94      5.13 o 
   6  10   7      159.15      140.68      9.73 o 
   7  10   7       13.00       18.04     12.94 o 
  -7  11   7        0.10        3.33      6.33 o 
  -6  11   7       67.72       72.00      9.02 o 
  -5  11   7      114.16      108.34      7.40 o 
  -4  11   7       37.86       50.19      5.57 o 
  -3  11   7      773.00      754.58     15.14 o 
  -2  11   7      103.52       89.04      6.58 o 
  -1  11   7      891.45      889.55     22.08 o 
   0  11   7      288.54      284.55     18.42 o 
   1  11   7      990.61     1004.65     18.61 o 
   2  11   7      281.54      266.88      9.24 o 
   3  11   7        2.85       -1.43      3.27 o 
   4  11   7      218.60      233.88     11.08 o 
   5  11   7       42.55       52.35     10.27 o 
   6  11   7        3.36        4.55      5.35 o 
  -7  12   7       40.65       23.55      7.82 o 
  -6  12   7       64.16       73.41      7.24 o 
  -5  12   7       93.11       92.54      7.24 o 
  -4  12   7      327.20      321.70     10.65 o 
  -3  12   7      231.94      212.46      8.58 o 
  -2  12   7     1170.78     1082.61     26.45 o 
  -1  12   7      133.82      150.13      9.87 o 
   0  12   7     1130.27     1044.76     23.85 o 
   1  12   7      608.14      561.07     13.65 o 
   2  12   7       89.87       85.88      5.57 o 
   3  12   7       35.29       34.72      5.33 o 
   4  12   7        0.77        0.02      4.45 o 
   5  12   7       57.13       54.61      7.44 o 
   6  12   7        4.18        0.40      5.99 o 
   7  12   7       16.28       18.07      8.46 o 
  -6  13   7      242.97      256.59     11.38 o 
  -5  13   7      113.50      116.45      7.88 o 
  -4  13   7       92.64       94.23      6.87 o 
  -3  13   7      684.56      698.35     15.01 o 
  -2  13   7       59.57       51.14      7.58 o 
  -1  13   7      294.94      256.73     33.53 o 
   0  13   7      417.76      395.01     14.43 o 
   1  13   7       63.17       60.08      5.85 o 
   2  13   7      627.95      591.01     14.70 o 
   3  13   7       11.96        8.69      6.27 o 
   4  13   7      423.84      422.18     13.17 o 
   5  13   7      417.75      436.05     13.94 o 
   6  13   7      165.12      153.98     12.58 o 
  -6  14   7       29.12       37.54      6.54 o 
  -5  14   7       48.67       52.85      6.60 o 
  -4  14   7      115.03      120.76      8.66 o 
  -3  14   7      122.44      117.49      7.10 o 
  -2  14   7       62.83       64.26      8.33 o 
  -1  14   7      226.64      234.30     12.32 o 
   0  14   7        3.43        5.60      4.90 o 
   1  14   7       78.99       91.60      9.49 o 
   2  14   7       59.73       53.76      6.05 o 
   3  14   7       59.49       45.02      6.06 o 
   4  14   7        0.40       -0.29      4.51 o 
   5  14   7       55.61       57.30      8.66 o 
   6  14   7       21.59       33.89      9.10 o 
  -6  15   7      237.58      240.19     11.62 o 
  -5  15   7      185.05      202.08     11.64 o 
  -4  15   7      130.24      132.92      8.76 o 
  -3  15   7      129.58      133.75      9.17 o 
  -2  15   7       72.65       79.61      9.83 o 
  -1  15   7      142.27      140.66     10.29 o 
   0  15   7       16.23       31.03      6.44 o 
   1  15   7       29.47       25.38      7.63 o 
   2  15   7      377.53      401.53     12.71 o 
   3  15   7       21.81       11.08      5.18 o 
   4  15   7      854.24      876.01     27.22 o 
   5  15   7      292.04      276.48     15.20 o 
   6  15   7      140.40      145.69     12.80 o 
  -5  16   7        0.13       -1.65      4.60 o 
  -4  16   7        1.04       -5.41      3.79 o 
  -3  16   7      131.31      154.44      9.84 o 
  -2  16   7        6.73        0.79      5.21 o 
  -1  16   7        0.03       -4.97      4.52 o 
   0  16   7      161.20      179.28     18.13 o 
   1  16   7       73.76       61.56     16.10 o 
   2  16   7      149.69      134.25      9.41 o 
   3  16   7        4.98        0.49      4.63 o 
   4  16   7      100.74      127.11     15.78 o 
   5  16   7       15.05       12.96      7.55 o 
  -5  17   7       28.73       28.54      6.08 o 
  -4  17   7      171.32      182.52     19.55 o 
  -3  17   7      209.21      217.40     15.02 o 
  -2  17   7      104.30       90.49     10.19 o 
  -1  17   7      700.05      739.66     23.26 o 
   0  17   7      172.69      172.12     16.33 o 
   1  17   7      118.10      127.32     10.06 o 
   2  17   7      394.07      413.22     25.00 o 
   3  17   7        9.16       -3.54      4.59 o 
   4  17   7      509.60      533.60     38.58 o 
   5  17   7      100.95       99.21     11.60 o 
  -4  18   7       65.76       66.15      8.56 o 
  -3  18   7        5.19        6.35      5.12 o 
  -2  18   7      250.80      276.07     15.37 o 
  -1  18   7        1.91       -0.39      5.54 o 
   0  18   7       77.42       84.32      9.51 o 
   1  18   7       70.79       55.91      9.83 o 
   2  18   7       53.42       61.07     12.73 o 
   3  18   7      196.26      247.10     14.77 o 
   4  18   7        0.88       -9.69     13.17 o 
  -4  19   7       23.53       29.06      7.46 o 
  -3  19   7      187.23      179.03     11.33 o 
  -2  19   7       17.54       12.03      6.87 o 
  -1  19   7      335.07      326.94     16.52 o 
   0  19   7      166.17      166.18     12.16 o 
   1  19   7       47.56       47.06      8.15 o 
   2  19   7      312.48      354.33     16.20 o 
   3  19   7        2.08        2.94      6.83 o 
  -3  20   7        0.03        5.51     10.91 o 
  -2  20   7      176.68      191.33     15.52 o 
  -1  20   7       56.34       48.14      9.12 o 
   0  20   7      115.05      113.75     11.20 o 
   1  20   7      116.17      102.72     26.22 o 
   2  20   7        4.65        5.69      9.17 o 
   3  20   7      137.44      139.81     16.65 o 
  -1  21   7      128.03      143.79     13.57 o 
   0  21   7       45.11       33.41      8.40 o 
   1  21   7       24.50       37.72      8.64 o 
  -8   0   8       51.37       41.48     14.91 o 
  -7   0   8       77.16       96.59     17.52 o 
  -6   0   8      688.44      715.93     35.74 o 
  -5   0   8       22.97       18.45      9.98 o 
  -4   0   8      186.49      190.92     17.64 o 
  -3   0   8     2479.25     2430.44     40.90 o 
  -2   0   8        5.70        5.50      3.63 o 
  -1   0   8     4931.90     4869.40     65.63 o 
   0   0   8      556.91      570.46     16.62 o 
   1   0   8      444.80      415.98     14.79 o 
   2   0   8     2402.55     2447.42     55.87 o 
   3   0   8        7.69       11.02      6.38 o 
   4   0   8      511.62      577.80     26.16 o 
   5   0   8      121.62      129.19     15.08 o 
   6   0   8       35.85       59.40     13.17 o 
   7   0   8      656.95      691.22     34.81 o 
   8   0   8       14.31       23.09     13.81 o 
  -8   1   8       15.20       18.92      8.78 o 
  -7   1   8       23.38       24.34     11.57 o 
  -6   1   8       36.28       30.67      9.19 o 
  -5   1   8      102.46       77.55     20.88 o 
  -4   1   8      112.09      102.79      7.28 o 
  -3   1   8      372.77      373.31      9.60 o 
  -2   1   8        3.63        4.31      2.63 o 
  -1   1   8        8.01       11.54      2.74 o 
   0   1   8      144.82      134.41      5.25 o 
   1   1   8      245.99      233.72      6.44 o 
   2   1   8        2.21       -1.63      3.35 o 
   3   1   8        0.37        2.40      3.89 o 
   4   1   8       61.02       73.04      7.94 o 
   5   1   8       16.92       18.09      6.28 o 
   6   1   8       42.34       45.86      8.66 o 
   7   1   8       16.39       22.24      8.85 o 
   8   1   8        0.33       -8.37      7.39 o 
  -8   2   8      112.32      128.65     14.69 o 
  -7   2   8        0.23       -5.06      7.57 o 
  -6   2   8      157.36      166.87     13.50 o 
  -5   2   8       73.99       80.30      9.94 o 
  -4   2   8       56.01       62.86      8.42 o 
  -3   2   8     2149.22     2111.07     37.10 o 
  -2   2   8       73.47       66.45      4.44 o 
  -1   2   8     2258.07     2233.47     25.33 o 
   0   2   8      587.21      585.69     15.26 o 
   1   2   8      574.36      592.30     15.77 o 
   2   2   8     1132.77     1111.54     17.82 o 
   3   2   8       64.60       53.83      7.14 o 
   4   2   8      458.97      473.95     16.56 o 
   5   2   8      607.86      604.72     27.50 o 
   6   2   8       93.06       98.19     10.74 o 
   7   2   8      737.24      767.67     28.48 o 
   8   2   8       19.31       14.33     12.47 o 
  -8   3   8        1.92       14.88      9.26 o 
  -7   3   8       71.35       78.39     21.29 o 
  -6   3   8        4.13        0.21      6.21 o 
  -5   3   8      123.40      111.23      8.31 o 
  -4   3   8      121.86      121.84      8.37 o 
  -3   3   8      422.90      418.83     12.51 o 
  -2   3   8      418.32      411.89     16.04 o 
  -1   3   8      775.65      729.19     14.27 o 
   0   3   8      397.57      373.77      8.20 o 
   1   3   8      946.56      909.31     27.46 o 
   2   3   8       80.85       84.59      5.21 o 
   3   3   8      455.88      482.31     11.30 o 
   4   3   8      100.13       98.64      8.70 o 
   5   3   8      561.28      518.01     24.68 o 
   6   3   8       38.70       44.57      8.59 o 
   7   3   8       10.91       12.05      7.65 o 
   8   3   8       53.17       50.79     14.74 o 
  -8   4   8       41.47       34.53     10.65 o 
  -7   4   8        1.23        4.41      7.00 o 
  -6   4   8      167.16      169.26     13.65 o 
  -5   4   8      113.13      100.42      8.28 o 
  -4   4   8       94.73       83.51      7.86 o 
  -3   4   8     1390.10     1411.33     24.57 o 
  -2   4   8      207.84      223.87      8.96 o 
  -1   4   8     1416.30     1416.45     18.54 o 
   0   4   8       44.60       43.75      4.90 o 
   1   4   8     1329.47     1308.71     20.77 o 
   2   4   8     1640.68     1629.99     23.43 o 
   3   4   8      297.05      295.76      9.07 o 
   4   4   8      345.42      364.02     35.42 o 
   5   4   8      528.13      496.06     18.25 o 
   6   4   8      153.87      143.10     11.99 o 
   7   4   8      257.86      262.85     22.91 o 
  -8   5   8       12.00       12.51      9.11 o 
  -7   5   8      109.17      100.88     12.86 o 
  -6   5   8       29.82       28.34      7.59 o 
  -5   5   8      712.22      702.86     18.76 o 
  -4   5   8      537.29      548.74     15.50 o 
  -3   5   8       62.32       61.39      6.73 o 
  -2   5   8     2146.67     2195.92     31.45 o 
  -1   5   8      751.19      736.50     16.13 o 
   0   5   8     1725.56     1677.31     35.44 o 
   1   5   8     1098.36     1043.77     17.41 o 
   2   5   8        6.93       12.72      3.46 o 
   3   5   8     2560.64     2532.12     32.89 o 
   4   5   8      226.17      241.66      8.81 o 
   5   5   8      932.03      953.86     25.67 o 
   6   5   8      332.02      351.83     42.44 o 
   7   5   8       87.95       90.89     11.38 o 
  -7   6   8        9.94       10.30      8.36 o 
  -6   6   8       76.50       78.89      8.60 o 
  -5   6   8        0.13       -0.77      4.22 o 
  -4   6   8        0.47       -0.66      3.82 o 
  -3   6   8       57.73       63.69     10.53 o 
  -2   6   8        3.91        7.35      3.70 o 
  -1   6   8      472.58      452.67     11.57 o 
   0   6   8       26.79       23.86      3.72 o 
   1   6   8      164.61      159.02      6.91 o 
   2   6   8      824.58      810.86     15.36 o 
   3   6   8       70.56       71.64      7.53 o 
   4   6   8      187.31      190.26      8.22 o 
   5   6   8        1.96        9.98      8.03 o 
   6   6   8      111.38       98.23     11.23 o 
   7   6   8       92.60       80.13     11.07 o 
  -7   7   8      187.85      154.15     11.72 o 
  -6   7   8       41.21       27.53      6.55 o 
  -5   7   8      436.09      427.83     15.08 o 
  -4   7   8      881.74      924.37     20.91 o 
  -3   7   8      174.18      183.15      9.58 o 
  -2   7   8     1523.39     1484.54     24.50 o 
  -1   7   8      406.80      407.03     11.16 o 
   0   7   8      453.31      466.72     11.24 o 
   1   7   8      167.37      182.17      8.66 o 
   2   7   8       10.22       16.22      3.71 o 
   3   7   8       25.94       29.70      4.42 o 
   4   7   8      134.22      137.90      7.86 o 
   5   7   8      516.73      505.76     18.37 o 
   6   7   8      542.11      589.16     59.58 o 
   7   7   8       64.42       52.01      9.76 o 
  -7   8   8        0.01        4.07      6.14 o 
  -6   8   8        5.98       -3.62      7.16 o 
  -5   8   8      137.05      146.40     16.55 o 
  -4   8   8      152.21      156.79     13.80 o 
  -3   8   8        0.01       -0.38      3.63 o 
  -2   8   8       57.80       46.52      5.56 o 
  -1   8   8       13.39        9.00      4.50 o 
   0   8   8      125.54      119.57      8.11 o 
   1   8   8      240.34      247.65     10.63 o 
   2   8   8      379.01      361.50     10.44 o 
   3   8   8      205.69      220.06      8.62 o 
   4   8   8       45.61       37.58      5.13 o 
   5   8   8       17.18       22.84      5.62 o 
   6   8   8        0.00       -4.31      5.97 o 
   7   8   8        4.99        5.40      7.86 o 
  -7   9   8       15.95       13.77      6.99 o 
  -6   9   8        8.90        8.90      5.67 o 
  -5   9   8      535.14      514.08     23.72 o 
  -4   9   8      732.59      763.28     19.97 o 
  -3   9   8      365.26      373.44     15.84 o 
  -2   9   8     2228.80     2173.94     32.04 o 
  -1   9   8      693.28      660.09     18.81 o 
   0   9   8      977.59      960.04     22.71 o 
   1   9   8      205.12      207.07      8.99 o 
   2   9   8       27.68       28.83      4.36 o 
   3   9   8        9.59        7.98      3.89 o 
   4   9   8      253.97      238.02     14.07 o 
   5   9   8       65.17       47.46     11.49 o 
   6   9   8      256.48      250.53     14.70 o 
   7   9   8        3.17        5.41      7.92 o 
  -7  10   8       15.09       22.72      7.53 o 
  -6  10   8        0.42        5.72      5.53 o 
  -5  10   8       54.10       45.73      7.47 o 
  -4  10   8       20.04       29.31      5.02 o 
  -3  10   8      355.94      358.61     16.96 o 
  -2  10   8      249.17      223.74      9.67 o 
  -1  10   8      639.90      630.37     22.45 o 
   0  10   8       12.72        8.23      4.85 o 
   1  10   8      302.40      295.29     11.91 o 
   2  10   8      479.53      500.35     12.63 o 
   3  10   8       76.75       73.63      6.07 o 
   4  10   8      246.79      263.27     10.23 o 
   5  10   8      153.45      160.33      8.68 o 
   6  10   8        0.59       -0.99      6.32 o 
   7  10   8       25.24       15.06     14.27 o 
  -6  11   8       18.92       18.50      6.62 o 
  -5  11   8      260.83      264.13     10.66 o 
  -4  11   8      285.34      285.65     10.35 o 
  -3  11   8       91.20      102.26      7.98 o 
  -2  11   8     2109.69     1920.40     37.96 o 
  -1  11   8      909.03      875.40     22.87 o 
   0  11   8     2295.33     2171.08     60.51 o 
   1  11   8     1088.71     1047.06     26.71 o 
   2  11   8        1.54        5.91      3.71 o 
   3  11   8      426.79      387.92     11.67 o 
   4  11   8       52.42       61.36      6.31 o 
   5  11   8      369.40      362.35     12.32 o 
   6  11   8        9.40        2.19      5.05 o 
  -6  12   8       87.08      103.18     10.54 o 
  -5  12   8      109.33      113.25      8.07 o 
  -4  12   8      112.05      122.41      7.64 o 
  -3  12   8      440.13      440.17     18.41 o 
  -2  12   8      295.95      322.49     15.14 o 
  -1  12   8     1482.95     1522.92     32.20 o 
   0  12   8      336.39      346.24     14.07 o 
   1  12   8      556.72      549.94     17.03 o 
   2  12   8     1523.04     1503.87     25.28 o 
   3  12   8      100.14      111.73     13.22 o 
   4  12   8      294.70      278.28     10.83 o 
   5  12   8      480.47      505.34     14.64 o 
   6  12   8      114.54      114.13      8.70 o 
  -6  13   8        6.48        4.76      6.34 o 
  -5  13   8       76.99       93.19      8.05 o 
  -4  13   8      192.11      205.54      9.50 o 
  -3  13   8        1.15       -2.39      6.82 o 
  -2  13   8       54.93       63.79      8.61 o 
  -1  13   8      579.02      615.15     19.72 o 
   0  13   8       31.01       37.09      6.66 o 
   1  13   8       34.42       37.61      6.87 o 
   2  13   8       94.70       91.28      7.09 o 
   3  13   8      203.48      199.47      8.34 o 
   4  13   8       15.33       13.79      4.77 o 
   5  13   8      432.36      467.16     13.17 o 
   6  13   8        0.66        0.29      6.20 o 
  -6  14   8      178.08      196.84     22.49 o 
  -5  14   8       52.18       46.26      6.81 o 
  -4  14   8      130.74      128.87     12.35 o 
  -3  14   8      208.88      221.56     14.22 o 
  -2  14   8       24.66       18.33      6.29 o 
  -1  14   8       16.04       16.87      5.83 o 
   0  14   8        2.74        2.60      4.83 o 
   1  14   8      108.47      105.35     21.61 o 
   2  14   8      316.18      306.95     11.57 o 
   3  14   8       15.93       13.74      5.15 o 
   4  14   8      443.19      427.43     12.36 o 
   5  14   8      498.53      505.43     13.71 o 
  -5  15   8       52.41       58.76      7.14 o 
  -4  15   8        2.67        4.27      5.31 o 
  -3  15   8      411.48      438.42     27.00 o 
  -2  15   8       12.54       11.81      6.27 o 
  -1  15   8        7.88        4.09      5.20 o 
   0  15   8       42.02       37.44      7.17 o 
   1  15   8       50.02       37.06      7.05 o 
   2  15   8        1.57       -0.30      5.49 o 
   3  15   8        3.35        4.67      5.13 o 
   4  15   8       12.68        8.95      5.13 o 
   5  15   8       81.20       88.60      9.29 o 
  -5  16   8        0.84        0.71      4.93 o 
  -4  16   8       43.30       29.36      6.74 o 
  -3  16   8       91.08       92.89     10.95 o 
  -2  16   8       19.11        0.29      5.60 o 
  -1  16   8      433.24      424.12     17.56 o 
   0  16   8       44.71       50.09      8.70 o 
   1  16   8      151.04      145.85     11.02 o 
   2  16   8      723.76      740.76     23.61 o 
   3  16   8        0.20       -2.02      5.00 o 
   4  16   8      416.93      475.67     18.64 o 
   5  16   8       87.54       74.55      8.72 o 
  -4  17   8       84.52      106.22      9.92 o 
  -3  17   8       11.17       10.61      7.06 o 
  -2  17   8       41.09       42.42      8.96 o 
  -1  17   8        6.36        7.27      7.14 o 
   0  17   8       69.44       69.93      9.13 o 
   1  17   8       32.74       28.90      7.24 o 
   2  17   8       47.31       64.68      9.05 o 
   3  17   8        3.92       -3.58      5.38 o 
   4  17   8        1.01        6.61      7.13 o 
  -4  18   8        3.04        2.33      7.65 o 
  -3  18   8      292.85      298.97     17.79 o 
  -2  18   8       16.30       14.96      7.21 o 
  -1  18   8      252.04      262.26     15.06 o 
   0  18   8      152.26      164.41     12.27 o 
   1  18   8      174.09      157.29     12.07 o 
   2  18   8      532.62      572.87     19.95 o 
   3  18   8       14.47       18.34      7.19 o 
  -3  19   8        3.83        1.70      7.29 o 
  -2  19   8       83.52       74.48     11.63 o 
  -1  19   8        2.43       10.49      6.75 o 
   0  19   8       89.27      124.26     11.65 o 
   1  19   8       28.08       35.54     10.09 o 
   2  19   8       32.19       39.82      8.29 o 
   3  19   8      100.49       95.26     15.14 o 
  -1  20   8      192.23      223.24     17.61 o 
   0  20   8       53.35       63.67     16.82 o 
   1  20   8       40.72       39.62      8.61 o 
  -7   1   9       33.72       31.35      8.76 o 
  -6   1   9      131.21      147.27     13.66 o 
  -5   1   9       40.13       18.65      7.49 o 
  -4   1   9      563.58      556.75     27.32 o 
  -3   1   9     2200.06     2105.72     32.09 o 
  -2   1   9      662.21      609.43     12.79 o 
  -1   1   9     1965.05     1969.92     24.01 o 
   0   1   9      554.39      554.50     10.78 o 
   1   1   9      460.80      444.75     11.60 o 
   2   1   9      559.37      566.95     16.49 o 
   3   1   9        0.07        3.57      4.32 o 
   4   1   9      130.19      163.96     11.01 o 
   5   1   9      624.53      592.80     20.14 o 
   6   1   9      187.74      188.67     14.27 o 
   7   1   9      341.39      353.94     18.58 o 
  -7   2   9        5.42        7.98      7.70 o 
  -6   2   9        0.43        0.79      6.64 o 
  -5   2   9      143.61      142.86     12.52 o 
  -4   2   9       70.92       83.35      7.31 o 
  -3   2   9       24.72       25.97      4.86 o 
  -2   2   9      510.05      512.91     11.41 o 
  -1   2   9     1230.72     1197.29     17.39 o 
   0   2   9       69.00       68.32      4.33 o 
   1   2   9      750.24      795.23     28.73 o 
   2   2   9        1.02        4.98      4.04 o 
   3   2   9      164.98      180.52     10.50 o 
   4   2   9        4.31        2.53      5.24 o 
   5   2   9      154.97      142.17     11.92 o 
   6   2   9        5.25        8.81      7.86 o 
   7   2   9       13.82       13.06      8.25 o 
  -7   3   9        7.13        8.85     10.07 o 
  -6   3   9       75.69       58.10      9.97 o 
  -5   3   9      355.89      349.44     17.43 o 
  -4   3   9      594.95      544.15     22.10 o 
  -3   3   9      990.68      978.91     22.98 o 
  -2   3   9      207.28      222.63     11.53 o 
  -1   3   9     2237.49     2209.62     26.05 o 
   0   3   9      423.10      420.85     12.83 o 
   1   3   9     2275.08     2189.66     29.31 o 
   2   3   9      773.96      741.40     14.74 o 
   3   3   9       38.91       44.29      6.70 o 
   4   3   9     1164.84     1181.61     27.87 o 
   5   3   9      164.59      164.49     17.29 o 
   6   3   9      364.77      375.79     27.64 o 
   7   3   9      257.98      209.48     20.48 o 
  -7   4   9      192.51      189.16     16.05 o 
  -6   4   9        0.10       -5.80      6.32 o 
  -5   4   9      359.90      357.62     13.83 o 
  -4   4   9      100.13      104.68      8.05 o 
  -3   4   9        3.11        3.59      3.94 o 
  -2   4   9      535.48      516.14     17.63 o 
  -1   4   9        1.62        4.59      2.72 o 
   0   4   9      177.18      169.97      8.59 o 
   1   4   9     1075.85     1120.94     31.26 o 
   2   4   9      103.64       97.08      8.91 o 
   3   4   9     1587.11     1496.15     30.49 o 
   4   4   9       15.25       33.03      6.99 o 
   5   4   9      658.10      642.98     21.34 o 
   6   4   9      270.72      264.70     15.38 o 
   7   4   9      101.40       90.12     11.45 o 
  -7   5   9       33.10       38.76     10.18 o 
  -6   5   9       53.27       41.42      9.25 o 
  -5   5   9       15.33       11.74      5.33 o 
  -4   5   9      274.58      292.32     12.08 o 
  -3   5   9      485.57      481.97     21.14 o 
  -2   5   9       37.21       29.64      4.89 o 
  -1   5   9       57.52       55.40      5.33 o 
   0   5   9      851.14      839.45     16.27 o 
   1   5   9       15.92       13.10      3.59 o 
   2   5   9      126.11      134.39      6.93 o 
   3   5   9       16.38       21.00      4.32 o 
   4   5   9      445.30      429.25     16.32 o 
   5   5   9        9.32        6.81      6.49 o 
   6   5   9      246.87      263.54     15.50 o 
   7   5   9       97.05      104.77     12.20 o 
  -7   6   9      252.03      256.76     18.17 o 
  -6   6   9       12.87        7.19      5.94 o 
  -5   6   9      720.46      745.14     20.29 o 
  -4   6   9      373.06      372.77     15.66 o 
  -3   6   9      103.21      104.68      7.81 o 
  -2   6   9      643.38      630.04     15.39 o 
  -1   6   9        1.80        8.37      4.51 o 
   0   6   9        5.23        2.08      3.09 o 
   1   6   9      114.81      109.53      7.67 o 
   2   6   9        3.41        1.54      3.41 o 
   3   6   9      753.33      701.25     15.12 o 
   4   6   9        0.90       -2.64      5.01 o 
   5   6   9      740.16      738.87     22.82 o 
   6   6   9      595.85      608.43     21.99 o 
   7   6   9       94.17      115.69     13.81 o 
  -7   7   9       27.91       22.34      9.20 o 
  -6   7   9       30.25       32.86      7.13 o 
  -5   7   9       29.73       27.74      6.55 o 
  -4   7   9       11.20       16.92      5.17 o 
  -3   7   9        0.15        8.44      4.17 o 
  -2   7   9        5.85        9.86      4.05 o 
  -1   7   9       65.55       59.33     17.32 o 
   0   7   9      413.80      365.12     13.64 o 
   1   7   9      270.80      279.51     16.57 o 
   2   7   9      400.63      374.94     11.00 o 
   3   7   9      119.08      128.22      7.65 o 
   4   7   9       15.60       21.40     10.99 o 
   5   7   9       23.81       25.24      7.16 o 
   6   7   9       49.93       52.51      9.45 o 
   7   7   9       36.79       43.13      9.42 o 
  -7   8   9      126.43      112.30     11.31 o 
  -6   8   9      220.92      252.80     13.86 o 
  -5   8   9      546.27      574.57     18.22 o 
  -4   8   9      864.53      917.63     21.76 o 
  -3   8   9       68.77       70.29      7.07 o 
  -2   8   9      998.73      988.89     20.11 o 
  -1   8   9        0.55       -3.03      3.92 o 
   0   8   9     1539.96     1513.10     30.24 o 
   1   8   9       18.76       25.08      4.40 o 
   2   8   9       20.44       14.73      4.07 o 
   3   8   9     1034.35     1000.82     19.00 o 
   4   8   9       70.48       75.75      6.53 o 
   5   8   9      607.43      641.93     21.60 o 
   6   8   9      524.56      536.02     20.71 o 
  -6   9   9        2.06        8.63      6.14 o 
  -5   9   9       95.79      114.27      9.93 o 
  -4   9   9       91.21       77.59      8.11 o 
  -3   9   9       51.86       63.72      9.74 o 
  -2   9   9        6.61        1.02      4.62 o 
  -1   9   9       58.22       62.19     14.07 o 
   0   9   9        3.56       -3.00      4.61 o 
   1   9   9       11.81       14.20      6.00 o 
   2   9   9      281.02      273.69      9.72 o 
   3   9   9       73.56       68.02      6.16 o 
   4   9   9       75.83       70.67      7.55 o 
   5   9   9       52.09       40.91     17.40 o 
   6   9   9        6.60        5.60      6.68 o 
  -6  10   9        2.59        0.15      5.89 o 
  -5  10   9      368.64      382.70     15.76 o 
  -4  10   9      252.33      262.43     12.38 o 
  -3  10   9       76.13       85.27      8.53 o 
  -2  10   9     1594.08     1513.45     33.43 o 
  -1  10   9        3.49        7.66      5.41 o 
   0  10   9      889.98      856.93     22.18 o 
   1  10   9       47.17       54.95     13.63 o 
   2  10   9      291.07      286.50     10.25 o 
   3  10   9      720.04      720.34     16.28 o 
   4  10   9        2.27       -4.21      4.07 o 
   5  10   9      305.95      283.62     14.77 o 
   6  10   9      197.35      169.37     15.72 o 
  -6  11   9       28.17       29.90     19.42 o 
  -5  11   9        2.64        1.48      5.31 o 
  -4  11   9      234.87      254.46     12.46 o 
  -3  11   9      182.66      193.53     31.53 o 
  -2  11   9       55.78       47.62      8.64 o 
  -1  11   9      285.04      269.20     23.81 o 
   0  11   9      156.88      136.33     17.37 o 
   1  11   9        6.67        8.35      5.07 o 
   2  11   9      395.34      380.77     14.46 o 
   3  11   9      237.98      255.56     14.00 o 
   4  11   9      231.25      229.49     10.28 o 
   5  11   9       77.91       77.76      8.96 o 
   6  11   9       14.22       12.02      8.03 o 
  -6  12   9        0.09       -2.90      6.73 o 
  -5  12   9       84.05       90.12     14.12 o 
  -4  12   9       38.53       39.63      8.65 o 
  -3  12   9       48.31       57.53      9.60 o 
  -2  12   9      417.54      449.89     38.64 o 
  -1  12   9       28.95       26.87      7.05 o 
   0  12   9      141.68      146.46     10.29 o 
   1  12   9      216.43      214.17     15.55 o 
   2  12   9      139.77      139.06      9.73 o 
   3  12   9      386.66      365.72     12.15 o 
   4  12   9       35.92       42.92      6.28 o 
   5  12   9      200.25      198.95     10.33 o 
  -5  13   9       75.47       79.08      9.50 o 
  -4  13   9      395.34      400.34     19.44 o 
  -3  13   9      259.17      260.55     23.03 o 
  -2  13   9      142.19      141.36     11.69 o 
  -1  13   9      933.73      927.83     25.54 o 
   0  13   9      329.95      366.32     15.61 o 
   1  13   9      357.28      363.40     16.10 o 
   2  13   9      413.16      398.35     28.14 o 
   3  13   9       69.28       71.05      8.58 o 
   4  13   9      316.68      307.18     10.64 o 
   5  13   9       52.45       41.11      6.27 o 
  -5  14   9       98.77      111.32     13.56 o 
  -4  14   9       18.15       22.44      8.08 o 
  -3  14   9       70.07       83.69     17.93 o 
  -2  14   9       25.65       19.41      6.82 o 
  -1  14   9      177.97      194.68     12.84 o 
   0  14   9        4.89        5.64      5.68 o 
   1  14   9        1.23       11.21      6.13 o 
   2  14   9       50.65       60.36      8.17 o 
   3  14   9       61.00       64.34      7.14 o 
   4  14   9       27.59       28.67      5.62 o 
   5  14   9       34.94       42.20      6.17 o 
  -4  15   9      116.43      119.36     13.02 o 
  -3  15   9      401.61      431.40     19.69 o 
  -2  15   9       13.05       10.36      6.46 o 
  -1  15   9      223.83      208.88     13.51 o 
   0  15   9      161.46      142.44     15.72 o 
   1  15   9      188.31      220.13     22.60 o 
   2  15   9      431.58      431.12     19.32 o 
   3  15   9        0.03        1.82      6.14 o 
   4  15   9      186.45      152.21      9.90 o 
  -4  16   9       36.75       46.92     16.10 o 
  -3  16   9       28.45       23.27      7.67 o 
  -2  16   9        3.80       -1.43      6.05 o 
  -1  16   9        1.47        3.09      6.01 o 
   0  16   9        8.89        7.32      5.79 o 
   1  16   9        3.76        1.27      7.37 o 
   2  16   9        0.01       -0.49      6.07 o 
   3  16   9        0.05        5.24      6.21 o 
   4  16   9       41.83       40.28      7.35 o 
  -3  17   9       78.18       87.25     18.27 o 
  -2  17   9      113.72      133.22     20.48 o 
  -1  17   9      230.82      237.60     17.40 o 
   0  17   9       97.89      101.62     10.63 o 
   1  17   9      125.14      130.50     15.78 o 
   2  17   9      267.09      247.13     14.09 o 
   3  17   9        3.05        2.93      6.50 o 
  -2  18   9       39.29       46.94     10.00 o 
  -1  18   9        0.87       -2.71      6.03 o 
   0  18   9       81.39       88.22     10.49 o 
   1  18   9       25.18       31.57      7.87 o 
   2  18   9       65.45       62.38      9.64 o 
  -1  19   9      238.45      253.92     16.70 o 
   0  19   9       71.16       72.04     10.48 o 
   1  19   9      258.99      274.13     21.03 o 
  -7   0  10       13.23       -3.13     11.02 o 
  -6   0  10      395.80      364.43     27.50 o 
  -5   0  10      708.75      789.95     37.82 o 
  -4   0  10     2126.45     2124.88     62.60 o 
  -3   0  10     3193.60     3340.12     80.75 o 
  -2   0  10        6.89        8.27      4.84 o 
  -1   0  10     1830.48     1839.98     33.78 o 
   0   0  10       84.61       79.92      9.19 o 
   1   0  10      306.97      290.99     16.82 o 
   2   0  10      145.58      197.18     14.85 o 
   3   0  10        0.65       -1.68      6.44 o 
   4   0  10      518.19      560.34     27.03 o 
   5   0  10      255.69      254.44     19.90 o 
   6   0  10      108.14      113.47     16.42 o 
   7   0  10      261.81      260.82     23.96 o 
  -7   1  10        2.48       11.01      8.70 o 
  -6   1  10        3.82        5.69      7.59 o 
  -5   1  10        6.24        0.49      6.62 o 
  -4   1  10        2.83       13.63      7.01 o 
  -3   1  10      262.04      242.69     24.51 o 
  -2   1  10       18.11       14.91      3.71 o 
  -1   1  10      391.00      404.07     10.19 o 
   0   1  10       16.88       21.71      4.04 o 
   1   1  10      105.30       84.16     11.31 o 
   2   1  10        9.53        7.09      4.82 o 
   3   1  10      314.36      279.90     13.22 o 
   4   1  10       29.53       19.66      6.53 o 
   5   1  10        7.42        6.39      6.08 o 
   6   1  10       38.34       32.87     10.85 o 
   7   1  10        2.48       -9.82      8.25 o 
  -7   2  10       17.87       24.98      9.77 o 
  -6   2  10      288.18      286.85     20.28 o 
  -5   2  10      157.04      182.07     14.31 o 
  -4   2  10      986.30      963.63     28.28 o 
  -3   2  10      586.86      579.31     15.95 o 
  -2   2  10      114.54      115.08      7.52 o 
  -1   2  10     1898.38     1920.72     24.49 o 
   0   2  10       85.14       79.00      5.74 o 
   1   2  10      512.81      553.78     14.60 o 
   2   2  10      347.15      416.99     15.20 o 
   3   2  10       44.70       61.87      7.69 o 
   4   2  10      751.15      776.22     22.62 o 
   5   2  10       35.56       52.27      9.05 o 
   6   2  10      280.71      277.27     16.41 o 
   7   2  10      211.81      199.39     15.81 o 
  -7   3  10       51.25       46.30     13.98 o 
  -6   3  10        4.28       -2.78      7.14 o 
  -5   3  10        7.56        7.97      6.85 o 
  -4   3  10       27.69       31.63      6.25 o 
  -3   3  10       23.96       27.11      5.35 o 
  -2   3  10       62.17       52.84      6.04 o 
  -1   3  10        0.02        1.10      2.99 o 
   0   3  10      549.39      557.00     13.19 o 
   1   3  10      636.11      607.17     13.85 o 
   2   3  10       16.41       27.83      5.88 o 
   3   3  10      796.66      789.62     21.76 o 
   4   3  10        0.52        3.34      6.00 o 
   5   3  10      208.69      185.81     12.96 o 
   6   3  10      127.23      137.87     12.82 o 
  -7   4  10       31.44       42.90     11.52 o 
  -6   4  10      130.32      123.48     30.51 o 
  -5   4  10        2.31       -8.83      5.89 o 
  -4   4  10      109.91      111.97      8.72 o 
  -3   4  10       56.28       66.12     12.59 o 
  -2   4  10      364.34      364.76     12.21 o 
  -1   4  10       21.50       25.76      5.89 o 
   0   4  10       95.45       90.57      6.38 o 
   1   4  10      127.21      138.00      7.17 o 
   2   4  10      209.88      216.36     11.03 o 
   3   4  10      174.19      180.01     11.11 o 
   4   4  10     1368.52     1288.12     30.22 o 
   5   4  10       86.11      101.61     10.59 o 
   6   4  10      189.25      156.89     14.71 o 
  -6   5  10        0.00       -0.41      6.77 o 
  -5   5  10      156.84      146.33     10.47 o 
  -4   5  10      143.80      135.48     16.03 o 
  -3   5  10      268.38      265.72     11.34 o 
  -2   5  10       52.30       49.38      5.87 o 
  -1   5  10      265.23      259.72     12.65 o 
   0   5  10      150.51      135.88      7.07 o 
   1   5  10       17.38       21.79      4.21 o 
   2   5  10      793.66      733.02     15.77 o 
   3   5  10      996.47      981.88     24.63 o 
   4   5  10       10.98       12.12      6.21 o 
   5   5  10      622.47      602.24     21.27 o 
   6   5  10      277.25      276.45     16.49 o 
  -6   6  10       82.97       86.41     12.37 o 
  -5   6  10        2.43       -4.17      4.98 o 
  -4   6  10       74.04       70.64      9.33 o 
  -3   6  10       17.67       25.16      5.48 o 
  -2   6  10        2.98        2.54     13.72 o 
  -1   6  10        4.52        1.89      4.56 o 
   0   6  10      342.05      318.56     13.25 o 
   1   6  10       86.41       98.78     11.43 o 
   2   6  10      151.95      142.83     11.74 o 
   3   6  10        6.89        9.60      7.77 o 
   4   6  10      237.74      246.15     13.75 o 
   5   6  10       10.70        9.13      6.73 o 
   6   6  10      105.26      108.44     11.89 o 
  -6   7  10       27.52       28.89      7.43 o 
  -5   7  10      402.42      424.67     16.23 o 
  -4   7  10      329.41      315.71     13.59 o 
  -3   7  10      188.11      167.99     16.34 o 
  -2   7  10      728.47      700.24     21.69 o 
  -1   7  10      131.58      138.96     10.13 o 
   0   7  10      527.36      492.73     16.48 o 
   1   7  10      685.09      706.87     15.54 o 
   2   7  10      224.33      233.34      9.46 o 
   3   7  10     1095.93     1095.67     20.58 o 
   4   7  10       43.54       49.69      8.26 o 
   5   7  10      794.08      813.36     39.07 o 
   6   7  10      139.69      115.26     14.10 o 
  -6   8  10        1.54        2.56      6.18 o 
  -5   8  10       18.14       16.98      7.28 o 
  -4   8  10       24.31       17.35      6.08 o 
  -3   8  10       10.27        7.31      4.69 o 
  -2   8  10        1.35        3.64      5.47 o 
  -1   8  10        0.03        0.08      6.79 o 
   0   8  10       14.93       15.49      5.70 o 
   1   8  10       20.53       14.55      5.37 o 
   2   8  10       24.56       18.74      4.77 o 
   3   8  10       58.72       56.76      6.60 o 
   4   8  10        0.83       -1.01      5.80 o 
   5   8  10       10.29       24.40      7.95 o 
   6   8  10        2.23       -2.23      7.00 o 
  -6   9  10        2.05        5.54      5.94 o 
  -5   9  10      202.15      220.98     14.14 o 
  -4   9  10      128.94      122.24      9.69 o 
  -3   9  10      227.47      242.71     14.58 o 
  -2   9  10      926.83      888.17     53.08 o 
  -1   9  10       21.33       24.33      6.28 o 
   0   9  10      474.33      445.70     16.47 o 
   1   9  10      549.70      571.08     18.05 o 
   2   9  10      170.90      179.84      8.78 o 
   3   9  10      908.82      904.04     18.93 o 
   4   9  10       47.87       39.68      7.93 o 
   5   9  10      532.93      557.42     28.11 o 
   6   9  10       90.97       98.81     11.49 o 
  -6  10  10       50.24       40.28      8.58 o 
  -5  10  10        2.43       -3.64      8.18 o 
  -4  10  10       94.67       98.36      9.22 o 
  -3  10  10      117.65      129.91     16.21 o 
  -2  10  10       59.27       56.56      8.59 o 
  -1  10  10       48.78       64.39      8.54 o 
   0  10  10      197.45      204.09     11.86 o 
   1  10  10       15.09       11.65      6.87 o 
   2  10  10      161.89      150.78     10.49 o 
   3  10  10        1.04       -2.83      4.35 o 
   4  10  10      133.09      149.87      8.78 o 
   5  10  10        2.81       -4.99      7.54 o 
  -5  11  10       55.16       55.71      9.38 o 
  -4  11  10      123.24      117.66     19.43 o 
  -3  11  10      106.18      113.53     11.67 o 
  -2  11  10      240.54      246.65     14.11 o 
  -1  11  10      130.94      115.19     10.21 o 
   0  11  10      420.63      415.63     16.35 o 
   1  11  10      106.50      105.66     12.07 o 
   2  11  10      229.76      227.36     17.75 o 
   3  11  10      282.75      279.17     17.72 o 
   4  11  10        5.13        1.09      4.78 o 
   5  11  10       70.55       69.29      9.83 o 
  -5  12  10        2.48        3.22      7.74 o 
  -4  12  10       93.88      102.69     12.17 o 
  -3  12  10       35.83       47.67     13.43 o 
  -2  12  10       10.72        4.52      5.77 o 
  -1  12  10      174.26      178.82     12.46 o 
   0  12  10       36.02       42.05      7.67 o 
   1  12  10       97.74       94.98     14.56 o 
   2  12  10      470.98      456.97     39.80 o 
   3  12  10        0.27        3.40      5.81 o 
   4  12  10      233.13      242.25     14.46 o 
   5  12  10       20.83       27.67      8.18 o 
  -5  13  10       27.27       38.73     14.21 o 
  -4  13  10       42.76       45.28      9.90 o 
  -3  13  10        4.73        5.52      6.52 o 
  -2  13  10      306.11      270.30     15.21 o 
  -1  13  10        0.56        5.86      6.23 o 
   0  13  10      182.21      214.95     12.97 o 
   1  13  10        3.95        0.40      5.74 o 
   2  13  10      154.85      176.81     12.17 o 
   3  13  10       99.49       93.32     13.34 o 
   4  13  10       48.21       58.99      6.96 o 
  -4  14  10      286.49      265.02     21.81 o 
  -3  14  10      206.06      223.84     15.71 o 
  -2  14  10        0.35        2.41      6.30 o 
  -1  14  10      542.95      560.62     20.84 o 
   0  14  10      127.29      108.56     11.72 o 
   1  14  10       62.46       63.10      9.20 o 
   2  14  10      242.49      230.52     13.30 o 
   3  14  10        0.77       -3.26      5.99 o 
   4  14  10      329.80      337.33     18.82 o 
  -4  15  10        0.00       -4.94      7.09 o 
  -3  15  10      159.32      208.96     15.52 o 
  -2  15  10        6.46       19.06      7.55 o 
  -1  15  10        0.19       -4.40      6.09 o 
   0  15  10        1.36        1.26      6.04 o 
   1  15  10        7.49       15.90      6.45 o 
   2  15  10       44.87       51.45      9.98 o 
   3  15  10       46.45       54.63      9.02 o 
  -3  16  10      193.84      195.08     17.95 o 
  -2  16  10        0.19       -0.17      7.05 o 
  -1  16  10      182.83      203.32     14.36 o 
   0  16  10       13.30       14.83      7.07 o 
   1  16  10      128.47      120.28     14.91 o 
   2  16  10      142.64      126.94     11.41 o 
   3  16  10        4.36        0.22      6.36 o 
  -2  17  10        5.95       18.58      8.55 o 
  -1  17  10        8.10       11.27      7.87 o 
   0  17  10       13.87       26.78     12.50 o 
   1  17  10       12.24       10.67      7.13 o 
   2  17  10        3.02        9.43      7.30 o 
  -6   1  11      449.41      486.71     41.86 o 
  -5   1  11      301.00      313.34     18.27 o 
  -4   1  11      342.03      333.67     17.65 o 
  -3   1  11      648.24      665.90     22.76 o 
  -2   1  11      100.75       94.51      7.50 o 
  -1   1  11      750.08      751.85     14.53 o 
   0   1  11        9.35       10.80      4.89 o 
   1   1  11      993.05      975.96     32.34 o 
   2   1  11      591.91      600.37     18.42 o 
   3   1  11       74.24       63.94      8.31 o 
   4   1  11     1033.61     1004.70     26.93 o 
   5   1  11       79.62       90.66     10.62 o 
   6   1  11      238.36      214.30     21.06 o 
  -6   2  11      123.37      142.77     15.52 o 
  -5   2  11      114.69      119.69     20.39 o 
  -4   2  11       15.55       10.75      7.20 o 
  -3   2  11      351.80      354.06     20.51 o 
  -2   2  11      134.21      137.30      8.56 o 
  -1   2  11        0.00       -3.03      3.23 o 
   0   2  11      229.62      238.06      9.47 o 
   1   2  11      391.05      360.95     14.04 o 
   2   2  11        7.52        2.11      4.89 o 
   3   2  11      168.11      188.33     12.02 o 
   4   2  11       62.57       51.05      8.86 o 
   5   2  11       78.85       78.62     10.03 o 
   6   2  11        0.21        8.76      8.16 o 
  -6   3  11      294.40      322.43     20.02 o 
  -5   3  11        0.07       -0.68      6.30 o 
  -4   3  11       48.55       57.87     17.35 o 
  -3   3  11       16.06       13.30      4.96 o 
  -2   3  11        3.02       -0.88      3.77 o 
  -1   3  11        7.43        5.66      5.80 o 
   0   3  11       89.79       68.33      6.22 o 
   1   3  11      354.12      384.63     21.46 o 
   2   3  11      193.78      192.36     16.39 o 
   3   3  11      200.49      190.28     11.81 o 
   4   3  11      618.56      627.79     55.46 o 
   5   3  11       57.48       51.99      9.31 o 
   6   3  11       91.55       86.87     12.10 o 
  -6   4  11       40.07       44.32     11.32 o 
  -5   4  11       75.89       79.72     19.14 o 
  -4   4  11        1.22        5.72      4.67 o 
  -3   4  11      182.28      183.33     10.26 o 
  -2   4  11       50.70       56.08      8.06 o 
  -1   4  11       11.17       -1.00      4.85 o 
   0   4  11      221.87      233.96      9.51 o 
   1   4  11      190.07      175.75     13.86 o 
   2   4  11       79.47       79.88      8.36 o 
   3   4  11      424.37      453.46     17.08 o 
   4   4  11       10.58        6.08      6.46 o 
   5   4  11      198.92      192.08     13.59 o 
   6   4  11       61.48       72.22     25.99 o 
  -6   5  11      134.34      141.38     14.95 o 
  -5   5  11        4.00        2.62      7.12 o 
  -4   5  11       35.58       29.63      7.30 o 
  -3   5  11        0.87        3.53      4.42 o 
  -2   5  11        8.07       10.63      7.69 o 
  -1   5  11      278.99      260.02     13.35 o 
   0   5  11        6.87        8.98      5.39 o 
   1   5  11      323.41      366.55     15.38 o 
   2   5  11      435.54      417.40     35.91 o 
   3   5  11      146.34      135.31     16.59 o 
   4   5  11      252.64      230.85     21.84 o 
   5   5  11       19.44       12.14      7.69 o 
   6   5  11       30.48       24.03      9.28 o 
  -6   6  11        2.10        9.32      8.46 o 
  -5   6  11      135.59      129.11     15.02 o 
  -4   6  11       83.64       98.40      9.16 o 
  -3   6  11      194.15      190.58     13.28 o 
  -2   6  11      334.62      318.70     34.08 o 
  -1   6  11        3.90        2.62      5.34 o 
   0   6  11      820.23      846.24     22.88 o 
   1   6  11      545.53      501.67     13.58 o 
   2   6  11      435.59      435.97     16.41 o 
   3   6  11     1059.64     1081.01     27.01 o 
   4   6  11       10.93       14.23      6.71 o 
   5   6  11      523.95      523.84     20.49 o 
  -5   7  11        5.09        1.21      5.52 o 
  -4   7  11       16.10        5.70      8.08 o 
  -3   7  11       13.80       14.24      9.08 o 
  -2   7  11       45.47       47.61     11.02 o 
  -1   7  11       89.08       92.75      9.43 o 
   0   7  11       30.20       26.89      6.66 o 
   1   7  11       43.44       56.41      9.95 o 
   2   7  11       38.38       31.74      5.52 o 
   3   7  11        0.40       -5.30      5.35 o 
   4   7  11        0.22       -8.86      5.91 o 
   5   7  11        8.19       11.78      7.24 o 
  -5   8  11      401.10      392.98     16.59 o 
  -4   8  11       93.25      109.99     12.28 o 
  -3   8  11      353.10      347.56     17.39 o 
  -2   8  11      492.27      520.39     27.61 o 
  -1   8  11        2.18       -4.55      4.94 o 
   0   8  11      475.33      527.31     18.43 o 
   1   8  11      290.88      286.67     13.77 o 
   2   8  11      254.97      252.70     10.36 o 
   3   8  11      757.37      827.09     35.07 o 
   4   8  11       28.24       23.09      7.26 o 
   5   8  11      347.11      359.26     22.65 o 
  -5   9  11        2.22       -1.28      5.64 o 
  -4   9  11       43.82       37.76      9.14 o 
  -3   9  11       27.33       40.98      8.64 o 
  -2   9  11       16.96       20.53      7.17 o 
  -1   9  11       36.37       52.16      8.82 o 
   0   9  11       43.91       37.57      7.47 o 
   1   9  11        0.91        5.23      5.78 o 
   2   9  11       55.17       73.81      8.57 o 
   3   9  11       63.20       73.96      9.48 o 
   4   9  11        1.14       -1.87      6.82 o 
   5   9  11       23.42       24.97      8.40 o 
  -5  10  11       97.53      123.08     14.15 o 
  -4  10  11       32.56       28.59     10.99 o 
  -3  10  11      283.41      271.22     21.06 o 
  -2  10  11      185.71      206.26     14.11 o 
  -1  10  11       33.46       33.05      7.71 o 
   0  10  11      555.04      561.32     19.78 o 
   1  10  11      127.68      132.47     10.78 o 
   2  10  11      252.20      288.63     19.32 o 
   3  10  11      672.98      723.62     17.73 o 
   4  10  11        4.13       11.19      6.70 o 
   5  10  11      261.14      286.68     16.25 o 
  -4  11  11       15.65       12.04      8.13 o 
  -3  11  11       23.39       32.11      8.80 o 
  -2  11  11        0.27       -0.75      5.89 o 
  -1  11  11      193.09      215.62     13.51 o 
   0  11  11      112.13      126.15     10.84 o 
   1  11  11      130.50      149.58     26.11 o 
   2  11  11      344.44      359.01     34.31 o 
   3  11  11       67.91       82.71      9.41 o 
   4  11  11       48.13       35.51      8.35 o 
  -4  12  11       71.56       77.38     12.40 o 
  -3  12  11      114.14      141.10     13.36 o 
  -2  12  11       95.16       97.28     11.11 o 
  -1  12  11        2.45       -2.40      5.92 o 
   0  12  11      210.29      212.29     13.33 o 
   1  12  11       60.97       60.95     10.04 o 
   2  12  11       72.58       67.79      9.31 o 
   3  12  11       73.83       75.53      9.31 o 
   4  12  11        3.68       -2.96      9.46 o 
  -4  13  11       71.24       76.55     12.25 o 
  -3  13  11       51.15       65.88     10.78 o 
  -2  13  11       49.04       57.06      9.81 o 
  -1  13  11      185.93      202.15     24.22 o 
   0  13  11       41.53       59.04      9.10 o 
   1  13  11       67.93       55.75      9.01 o 
   2  13  11      208.55      225.51     13.85 o 
   3  13  11        2.57       -0.08      6.29 o 
  -3  14  11       29.69       40.77     10.34 o 
  -2  14  11       43.12       56.35     15.63 o 
  -1  14  11       14.66       17.72      7.26 o 
   0  14  11       21.17       23.67      8.02 o 
   1  14  11       10.79       16.85      9.92 o 
   2  14  11       89.06      104.56     10.62 o 
   3  14  11       12.53        2.44     12.10 o 
  -2  15  11       20.21        4.85     11.08 o 
  -1  15  11      172.29      154.49     13.55 o 
   0  15  11        5.57       -4.04      6.67 o 
   1  15  11      187.90      168.98     27.44 o 
   2  15  11      148.04      164.88     17.32 o 
  -1  16  11       46.85       58.72     10.58 o 
   0  16  11        9.82        8.22      7.51 o 
   1  16  11       15.73       23.98      8.40 o 
  -5   0  12      129.56      188.02     22.80 o 
  -4   0  12      517.89      494.44     30.80 o 
  -3   0  12       42.88       58.88     13.92 o 
  -2   0  12      542.84      557.27     29.12 o 
  -1   0  12     1127.82     1159.84     37.53 o 
   0   0  12       89.84      102.16     12.53 o 
   1   0  12      796.03      760.54     29.53 o 
   2   0  12      738.08      650.72     27.96 o 
   3   0  12      110.00       88.93     13.17 o 
   4   0  12      400.48      420.07     25.93 o 
   5   0  12       10.02        6.09     11.25 o 
  -5   1  12       73.44       73.00     15.00 o 
  -4   1  12       15.39        8.17      8.50 o 
  -3   1  12      234.31      240.23     18.01 o 
  -2   1  12      180.38      186.85     10.15 o 
  -1   1  12        0.91        3.22      5.09 o 
   0   1  12       35.93       36.54      6.62 o 
   1   1  12       18.16       11.71      5.84 o 
   2   1  12       11.88        0.13      5.70 o 
   3   1  12       27.37       43.58      8.18 o 
   4   1  12       14.91        7.07     11.43 o 
   5   1  12        4.21        7.84      7.74 o 
  -5   2  12       37.61       47.41     10.58 o 
  -4   2  12       22.79       21.09      8.81 o 
  -3   2  12       33.10       23.48      7.85 o 
  -2   2  12       78.14       57.66      8.44 o 
  -1   2  12      347.94      384.08     16.19 o 
   0   2  12        0.36        0.97      4.77 o 
   1   2  12      784.75      777.04     51.08 o 
   2   2  12      630.80      593.70     19.18 o 
   3   2  12       28.23       14.18      6.84 o 
   4   2  12      434.59      432.19     22.68 o 
   5   2  12        2.87        1.40      7.01 o 
  -5   3  12      150.93      151.77     14.50 o 
  -4   3  12       16.68        7.04     11.17 o 
  -3   3  12        0.59       -3.18      5.77 o 
  -2   3  12       41.23       35.65      7.53 o 
  -1   3  12        2.22       -2.39      5.45 o 
   0   3  12       81.50       96.33      8.42 o 
   1   3  12      219.04      207.66     11.64 o 
   2   3  12       79.91       83.21     12.97 o 
   3   3  12      249.83      230.85     35.16 o 
   4   3  12        1.53        0.81      6.78 o 
   5   3  12       71.46       55.26      9.84 o 
  -5   4  12        0.53        1.78      7.36 o 
  -4   4  12       43.31       40.56     13.20 o 
  -3   4  12       69.28       53.68      8.77 o 
  -2   4  12       58.19       51.59      8.61 o 
  -1   4  12      296.10      306.33     14.86 o 
   0   4  12        6.82        1.41      5.57 o 
   1   4  12      446.22      459.57     19.67 o 
   2   4  12       33.77       27.33      7.12 o 
   3   4  12      131.75      105.71     10.19 o 
   4   4  12      413.24      453.82     38.23 o 
   5   4  12        0.09        3.89      7.61 o 
  -5   5  12      103.30       84.87     12.44 o 
  -4   5  12        2.88        8.98      6.08 o 
  -3   5  12       24.50       30.67      8.08 o 
  -2   5  12      130.39      144.60     18.27 o 
  -1   5  12       19.62       13.70      6.29 o 
   0   5  12      172.30      185.97     12.12 o 
   1   5  12      109.26      113.54      9.47 o 
   2   5  12      420.84      502.17     27.29 o 
   3   5  12      362.71      387.45     22.39 o 
   4   5  12       10.17        8.12      6.64 o 
   5   5  12      291.40      293.01     16.93 o 
  -5   6  12        4.51        6.25      8.82 o 
  -4   6  12        4.75        6.41      7.08 o 
  -3   6  12        3.54        0.64      5.74 o 
  -2   6  12       20.61       18.28     15.63 o 
  -1   6  12       59.92       61.71      8.81 o 
   0   6  12       13.42        4.66      5.90 o 
   1   6  12      201.02      186.22     17.06 o 
   2   6  12        5.21       -1.55      5.64 o 
   3   6  12        0.22       -1.73     10.94 o 
   4   6  12       24.39       30.58      8.27 o 
   5   6  12        1.96        1.51      7.51 o 
  -5   7  12      220.02      210.47     25.29 o 
  -4   7  12       70.89       72.24     11.28 o 
  -3   7  12      169.80      191.40     14.09 o 
  -2   7  12      279.43      297.32     21.81 o 
  -1   7  12        3.05        6.30      7.57 o 
   0   7  12      864.29      866.51     25.47 o 
   1   7  12      126.22      115.96     12.01 o 
   2   7  12      368.14      387.29     22.39 o 
   3   7  12      487.08      447.74     18.15 o 
   4   7  12        2.22        4.33      6.47 o 
  -4   8  12        4.62        1.75      6.95 o 
  -3   8  12        4.13       10.16      6.70 o 
  -2   8  12        0.44       -3.54      5.46 o 
  -1   8  12        1.63       -0.16      6.67 o 
   0   8  12        5.76        8.32      6.36 o 
   1   8  12        5.08        3.44      5.88 o 
   2   8  12        0.63        4.47      9.11 o 
   3   8  12       15.31       22.90      9.37 o 
   4   8  12        6.64        1.02      6.75 o 
  -4   9  12       52.20       51.72     12.99 o 
  -3   9  12      190.78      179.99     14.38 o 
  -2   9  12      366.98      372.43     18.05 o 
  -1   9  12        2.63       -5.65      5.35 o 
   0   9  12      673.35      648.62     30.40 o 
   1   9  12      229.62      252.74     14.29 o 
   2   9  12      261.66      278.23     21.00 o 
   3   9  12      519.32      556.48     20.10 o 
   4   9  12        0.07       -0.43      7.24 o 
  -4  10  12       18.04       15.54      9.28 o 
  -3  10  12        7.57        4.29      9.05 o 
  -2  10  12        1.95       -3.37      5.98 o 
  -1  10  12       53.87       50.07      8.71 o 
   0  10  12       22.14       27.74     17.08 o 
   1  10  12      134.85      160.93     15.32 o 
   2  10  12        4.53        8.96      6.63 o 
   3  10  12       29.99       29.41     11.54 o 
  -3  11  12       94.91      106.20     12.85 o 
  -2  11  12       89.67      100.77     11.50 o 
  -1  11  12        9.05       -1.83      5.89 o 
   0  11  12      191.11      197.21     23.93 o 
   1  11  12      178.63      199.44     22.94 o 
   2  11  12      159.85      173.25     18.80 o 
   3  11  12      203.03      185.52     19.78 o 
  -3  12  12       50.30       29.62      9.80 o 
  -2  12  12       28.56       37.34      9.33 o 
  -1  12  12      195.93      203.25     17.46 o 
   0  12  12       11.98        2.51      6.30 o 
   1  12  12      210.58      254.35     14.99 o 
   2  12  12        9.99        2.44      6.78 o 
  -2  13  12        6.99        5.66      7.44 o 
  -1  13  12       46.73       44.83      9.15 o 
   0  13  12       35.86       30.52     13.63 o 
   1  13  12        0.12        1.64      6.82 o 
   2  13  12       83.98       91.50     18.45 o 
  -1  14  12      209.43      199.97     17.58 o 
   0  14  12       25.07       24.03     14.59 o 
  -4   1  13      202.39      198.48     34.95 o 
  -3   1  13       52.32       30.51     13.05 o 
  -1   1  13      687.07      712.86     30.69 o 
   0   1  13        2.18       -3.97      8.99 o 
   1   1  13      500.21      523.73     18.21 o 
   2   1  13      191.94      188.98     12.10 o 
   3   1  13      100.84       97.50     24.54 o 
   4   1  13      160.86      152.80     12.82 o 
  -4   2  13       11.40       -0.52      7.77 o 
  -3   2  13       39.94        9.80     11.02 o 
  -2   2  13       25.25       28.78      7.84 o 
  -1   2  13        1.70        5.57      8.53 o 
   0   2  13      161.64      164.13     11.05 o 
   1   2  13      103.31      128.20     10.38 o 
   2   2  13       19.23        2.26      6.05 o 
   3   2  13       83.88       84.19      9.89 o 
   4   2  13        0.31       -4.92      6.84 o 
  -4   3  13       43.32       22.31      8.68 o 
  -3   3  13      105.85       87.83     16.88 o 
  -2   3  13       75.31       71.89     12.62 o 
  -1   3  13      381.09      387.41     23.90 o 
   0   3  13       11.33       11.54      9.05 o 
   1   3  13      336.14      327.33     22.19 o 
   2   3  13      210.03      222.69     13.01 o 
   3   3  13      284.70      360.98     17.11 o 
   4   3  13      215.02      226.75     21.87 o 
  -4   4  13       13.20        1.91     11.54 o 
  -3   4  13       72.25       91.43     16.21 o 
  -2   4  13      103.63      103.60     10.98 o 
  -1   4  13        0.90       -2.09      5.99 o 
   0   4  13      567.44      630.07     29.88 o 
   1   4  13       93.94       85.79      9.00 o 
   2   4  13      223.92      220.49     25.67 o 
   3   4  13      237.07      237.47     14.29 o 
   4   4  13        2.34        2.40     17.64 o 
  -4   5  13       51.45       34.98     13.86 o 
  -3   5  13       19.45       27.09      8.52 o 
  -2   5  13      143.77      178.80     13.48 o 
  -1   5  13       64.52       62.35      9.41 o 
   0   5  13       34.62       24.89     10.62 o 
   1   5  13       91.42       82.15     13.40 o 
   2   5  13       76.18       88.02      9.98 o 
   3   5  13       11.18       12.34      7.26 o 
   4   5  13       86.56       99.49     11.73 o 
  -4   6  13       30.71       57.49     15.72 o 
  -3   6  13       52.79       41.79      9.49 o 
  -2   6  13      144.19      146.08     14.47 o 
  -1   6  13        9.26        8.20      8.79 o 
   0   6  13      350.55      383.00     24.66 o 
   1   6  13       40.16       60.27     13.23 o 
   2   6  13      211.91      204.53     12.78 o 
   3   6  13       90.67       81.75     10.31 o 
  -3   7  13        1.60        6.17      8.09 o 
  -2   7  13      131.54      113.70     11.97 o 
  -1   7  13       66.96       68.49     12.36 o 
   0   7  13        6.92        9.28      7.12 o 
   1   7  13       35.61       39.04     12.18 o 
   2   7  13       66.44       73.21     14.10 o 
   3   7  13       14.03       11.92      7.70 o 
  -3   8  13       94.16      109.62     18.65 o 
  -2   8  13      185.37      186.61     14.21 o 
  -1   8  13       56.51       69.77     10.17 o 
   0   8  13      390.79      371.22     17.47 o 
   1   8  13      132.82      155.01     17.87 o 
   2   8  13      252.25      297.55     23.15 o 
   3   8  13       53.49       40.72     13.57 o 
  -3   9  13        1.42       -1.20      7.20 o 
  -2   9  13       28.01       35.18      9.15 o 
  -1   9  13       20.66       14.91      7.24 o 
   0   9  13        9.41        4.24      6.77 o 
   1   9  13       70.76       97.58     15.84 o 
   2   9  13        9.26       28.77     12.07 o 
  -2  10  13       97.08       77.84     11.31 o 
  -1  10  13        0.28       -0.49      6.75 o 
   0  10  13      202.83      179.24     13.73 o 
   1  10  13       76.08       76.79     10.70 o 
   2  10  13      103.79      119.80     17.69 o 
  -1  11  13      205.46      219.43     34.05 o 
   0  11  13        1.26        0.90      7.09 o 
   1  11  13       72.36       68.54     10.29 o 
   0   0  14        1.73       10.56      9.22 o 
   1   0  14      448.45      480.57     26.05 o 
   2   0  14       82.81       85.10     14.50 o 
   0   1  14       19.86       12.58      6.59 o 
   1   1  14       77.68      101.67     10.33 o 
   2   1  14        0.52        3.15      7.54 o 
  -3   2  14      108.65       91.78     17.75 o 
  -1   2  14      240.44      223.99     19.78 o 
   0   2  14       30.39       16.77     10.44 o 
   1   2  14      571.55      649.09     21.08 o 
   2   2  14       75.32       71.45      9.42 o 
  -1   3  14        0.20        0.52      9.40 o 
   0   3  14      140.40      127.86     15.84 o 
   1   3  14       21.68        4.87      9.17 o 
   2   3  14       47.28       43.90      8.81 o 
  -2   4  14      104.90      101.29     15.84 o 
  -1   4  14       80.06       73.04     13.52 o 
   0   4  14        8.72        6.38      9.86 o 
   1   4  14       95.73      118.06     15.43 o 
   2   4  14       96.89      100.53     10.66 o 
  -2   5  14      175.58      176.53     14.20 o 
  -1   5  14        1.03       -1.97      9.34 o 
   0   5  14      187.03      210.35     19.90 o 
   1   5  14        3.45        7.14      9.86 o 
   2   5  14       22.10       13.40     11.08 o 
  -2   6  14       16.27       19.52      8.26 o 
  -1   6  14       16.46       12.65      9.80 o 
   0   6  14        0.54       -5.51      9.63 o 
   1   6  14        0.89       -4.23      9.63 o 
  -1   7  14       43.24       15.90     11.49 o 
   0   7  14      292.29      295.86     23.90 o 
   1   7  14        0.27       -1.86      9.63 o 
                                                 
